# Supplementary material for: Identification of Human Alanine–Glyoxylate Aminotransferase Ligands as Pharmacological Chaperones for Variants Associated with Primary Hyperoxaluria Type 1
Source: J Med Chem. 2022 Jul 13;65(14):9718–34. doi: 10.1021/acs.jmedchem.2c00142 (PMC9340776; doi:10.1021/acs.jmedchem.2c00142)
Supplement: Supplementary file 2 — jm2c00142_si_002.csv [file jm2c00142_si_002.csv]

ID Cmpd	SMILES	IC50 (µM)		Wild-type AGT			G41R variant
		WT AGT	G41R variant	KI (µM)	k1 (µM-1min-1)*10-2	k-1 (min -1) *10-2	KI (µM)	k1 (µM-1min-1)*10-2	k-1 (min -1) * 10-2
1	C1=CC=CC=C1CO[N+]([H])([H])[H]	5.57 ± 0.06	12 ± 1	0.63 ± 0.27	27 ± 3	17 ± 7	3 ± 1	6 ± 1	19 ± 10
2	C1=CC=C(C=C1CO[N+]([H])([H])[H])F	2.37 ± 0.41	7.5 ± 0.8	3.4 ± 1.5	1.8 ± 0.3	6 ± 2	8 ± 2	2.5 ± 0.7	21.0 ± 0.5
3	C1=CC=C(C=C1CO[N+]([H])([H])[H])Cl	0.66 ± 0.13	2.5 ± 1.8	3.8 ± 0.8	0.5 ± 0.2	15 ± 3	2.0 ± 0.4	9 ± 1	21 ± 2
4	C1=CC=C(C=C1CO[N+]([H])[H])OC	1.38 ± 0.21	11.5 ± 1.8	0.04 ± 0.01	450 ± 4	19 ± 7	0.36 ± 0.08	1.7 ± 0.2	0.6 ± 0.1
5	C1=CC(=CC=C1CO[N+]([H])([H])[H])OC	0.16 ± 0.03	5.2 ± 0.3	0.08 ± 0.01	120 ± 58	10 ± 3	0.16 ± 0.03	6.0 ± 0.1	0.9 ± 0.2
10a	C1=CC=C(C=C1CO[N+]([H])([H])[H])Br	0.12 ± 0.02	0.40 ± 0.07	0.05 ± 0.01	0.060 ± 0.007	0.030 ± 0.005	1.2 ± 0.1	0.07 ± 0.03	0.08 ± 0.06
10b	C1=CC(=CC=C1CO[N+]([H])([H])[H])F	0.3 ± 0.1	1.4 ± 0.3	0.086 ± 0.007	10.5 ± 0.5	0.010 ± 0.004	0.13 ± 0.03	1.1 ± 0.1	0.0014± 0.0001
10c	C1=CC(=CC=C1CO[N+]([H])([H])[H])Cl	0.06 ± 0.01	0.9 ± 0.1	3.78 ± 0.02	0.14 ± 0.01	0.07 ± 0.01	0.03 ± 0.01	0.22 ± 0.04	0.007 ± 0.01
10d	C1=C(C(=CC=C1F)CO[N+]([H])([H])[H])F	0.3 ± 0.1	1.8 ± 0.1	17.00 ± 0.03	0.010 ± 0.006	0.13 ± 0.03	15.3 ± 0.1	0.010 ± 0.003	0.12 ± 0.06
10e	C1=CC(=CC=C1)CO[N+]([H])([H])[H]	0.16 ± 0.04	1.1 ± 0.1	0.40 ± 0.03	0.17 ± 0.01	0.07 ± 0.03	2.0 ± 0.2	0.13 ± 0.05	0.2 ± 0.1
10f	C1=CC(=CC=C1C2=CC=CC=C2)CO[N+]([H])([H])[H]	0.20 ± 0.01	<0.2	2 ± 0.006	2.6 ± 0.2	0.05 ± 0.005	1.2 ± 0.015	1.9 ± 0.3	0.02 ± 0.01
10g	C1=CC=CC2=C1C=C(C=C2)CO[N+]([H])([H])[H]	0.040 ± 0.006	0.10 ± 0.02	10g	0.002 ± 0.0003	15.5 ± 4	0.0003 ± 0.04	0.9900 ± 0.0002	0.9 ± 0.02
13h	C1=CC=CC=C1CCON([H])[H]	n.b	n.b	n.b	n.b	n.b	n.b	n.b	n.b
13i	C1=CC(=CC=C1CCON([H])[H])OC	n.b	n.b	n.b	n.b	n.b	n.b	n.b	n.b
20j	C1=CC=C(C=C1CON([H])[H])N2CCOCC2	0.85 ± 0.07	20 ± 5	n.a	n.a	n.a	0.60 ± 0.01	0.22 ± 0.02	0.001 ± 0.008
20k	C1=CC=C(C=C1CON([H])[H])[N]2CCCC2	1.8 ± 0.1	1.7 ± 0.7	0.24 ± 0.02	0.8 ± 0.01	0.002 ± 0.02	5.7 ± 0.03	1.3 ± 0.2	0.08 ± 0.03
20l	C1=CC=C(C=C1CON([H])[H])N2CCN(CC2)C	4.6 ± 0.5	11 ± 2	110 ± 0.01	0.095 ± 0.013	0.1 ± 0.01	n.a	n.a	n.a
25m	C1=CC=C(C=C1CON([H])[H])C2=CC=CC=C2	0.23 ± 0.03	<0.2	0.027 ± 0.003	14.5 ± 2.5	0.004 ± 0.03	<0.015*	24 ± 1.8	<0.003
25n	C1=CC=C(C=C1CON([H])[H])C2=CC=NC(=N2)N([H])[H]	n.a	n.a	n.a	n.a	n.a	n.a	n.a	n.a
25o	C1=CC=C(C=C1CON([H])[H])C2=CC=CC(=C2)C(F)(F)F	0.55 ± 0.03	0.37 ± 0.03	0.72 ± 0.01	3.6 ± 0.3	0.02 ± 0.01	1.4 ± 0.02	1.8 ± 0.3	0.02 ± 0.01
25p	C1=CC=C(C=C1CON([H])[H])C2=CC=CC(=C2)F	0.28 ± 0.02	<0.2	3.5 ± 0.01	2.6 ± 0.2	0.1 ± 0.007	0.24 ± 0.02	7.2 ± 0.6	0.02 ± 0.01
29q	C1=CC=CC=C1CON([H])[H]	n.b	n.b	n.b	n.b	n.b	n.b	n.b	n.b
29r	C1=CC=CC2=C1C=C(O2)CON([H])[H]	n.a	n.a	n.a	n.a	n.a	n.a	n.a	n.a
29s	C1=CC=CC2=C1C=C(S2)CON([H])[H]	0.35 ± 0.02	<0.2	0.11 ± 0.02	9.8 ± 0.4	0.01 ± 0.01	0.8 ± 0.02	8.6 ± 0.6	0.07 ± 0.02
29t	C1=CC=C(S1)CON([H])[H]	n.b	n.b	n.b	n.b	n.b	n.b	n.b	n.b
29u	C1(=C(C=NC(=C1C)CON([H])[H])C)OC	0.62 ± 0.08	<0.2	4.6 ± 0.01	0.8 ± 0.05	0.04 ± 0.008	<0.015*	2.3 ± 0.06	<0.0003
n.b	no binding
n.a	not available
