# Supplementary material for: Identification of Human Alanine–Glyoxylate Aminotransferase Ligands as Pharmacological Chaperones for Variants Associated with Primary Hyperoxaluria Type 1
Source: J Med Chem. 2022 Jul 13;65(14):9718–34. doi: 10.1021/acs.jmedchem.2c00142 (PMC9340776; doi:10.1021/acs.jmedchem.2c00142)
Supplement: Supplementary file 3 — jm2c00142_si_003.pdb [file jm2c00142_si_003.pdb]

HEADER    TRANSFERASE                                         1h0C.dim
REMARK  99                                                                      
REMARK  99 MOE v2020.09 (Chemical Computing Group ULC) Tue Jun 14 11:04:50 2022 
SEQRES   1 A  384  HIS LYS LEU LEU VAL THR PRO PRO LYS ALA LEU LEU LYS
SEQRES   2 A  384  PRO LEU SER ILE PRO ASN GLN LEU LEU LEU GLY PRO GLY
SEQRES   3 A  384  PRO SER ASN LEU PRO PRO ARG ILE MET ALA ALA GLY GLY
SEQRES   4 A  384  LEU GLN MET ILE GLY SER MET SER LYS ASP MET TYR GLN
SEQRES   5 A  384  ILE MET ASP GLU ILE LYS GLU GLY ILE GLN TYR VAL PHE
SEQRES   6 A  384  GLN THR ARG ASN PRO LEU THR LEU VAL ILE SER GLY SER
SEQRES   7 A  384  GLY HIS CYS ALA LEU GLU ALA ALA LEU VAL ASN VAL LEU
SEQRES   8 A  384  GLU PRO GLY ASP SER PHE LEU VAL GLY ALA ASN GLY ILE
SEQRES   9 A  384  TRP GLY GLN ARG ALA VAL ASP ILE GLY GLU ARG ILE GLY
SEQRES  10 A  384  VAL HIS PRO MET THR LYS ASP PRO GLY GLY HIS TYR THR
SEQRES  11 A  384  LEU GLN GLU VAL GLU GLU GLY LEU ALA GLN HIS LYS PRO
SEQRES  12 A  384  VAL LEU LEU PHE LEU THR HIS GLY GLU SER SER THR GLY
SEQRES  13 A  384  VAL LEU GLN PRO LEU ASP GLY PHE GLY GLU LEU CYS HIS
SEQRES  14 A  384  ARG TYR LYS CYS LEU LEU LEU VAL ASP SER VAL ALA SER
SEQRES  15 A  384  LEU GLY GLY THR PRO LEU TYR MET ASP ARG GLN GLY ILE
SEQRES  16 A  384  ASP ILE LEU TYR SER GLY SER GLN LYS ALA LEU ASN ALA
SEQRES  17 A  384  PRO PRO GLY THR SER LEU ILE SER PHE SER ASP LYS ALA
SEQRES  18 A  384  LYS LYS LYS MET TYR SER ARG LYS THR LYS PRO PHE SER
SEQRES  19 A  384  PHE TYR LEU ASP ILE LYS TRP LEU ALA ASN PHE TRP GLY
SEQRES  20 A  384  CYS ASP ASP GLN PRO ARG MET TYR HIS HIS THR ILE PRO
SEQRES  21 A  384  VAL ILE SER LEU TYR SER LEU ARG GLU SER LEU ALA LEU
SEQRES  22 A  384  ILE ALA GLU GLN GLY LEU GLU ASN SER TRP ARG GLN HIS
SEQRES  23 A  384  ARG GLU ALA ALA ALA TYR LEU HIS GLY ARG LEU GLN ALA
SEQRES  24 A  384  LEU GLY LEU GLN LEU PHE VAL LYS ASP PRO ALA LEU ARG
SEQRES  25 A  384  LEU PRO THR VAL THR THR VAL ALA VAL PRO ALA GLY TYR
SEQRES  26 A  384  ASP TRP ARG ASP ILE VAL SER TYR VAL ILE ASP HIS PHE
SEQRES  27 A  384  ASP ILE GLU ILE MET GLY GLY LEU GLY PRO SER THR GLY
SEQRES  28 A  384  LYS VAL LEU ARG ILE GLY LEU LEU GLY CYS ASN ALA THR
SEQRES  29 A  384  ARG GLU ASN VAL ASP ARG VAL THR GLU ALA LEU ARG ALA
SEQRES  30 A  384  ALA LEU GLN HIS CYS PRO LYS
SEQRES   1 B  385  HIS LYS LEU LEU VAL THR PRO PRO LYS ALA LEU LEU LYS
SEQRES   2 B  385  PRO LEU SER ILE PRO ASN GLN LEU LEU LEU GLY PRO GLY
SEQRES   3 B  385  PRO SER ASN LEU PRO PRO ARG ILE MET ALA ALA GLY GLY
SEQRES   4 B  385  LEU GLN MET ILE GLY SER MET SER LYS ASP MET TYR GLN
SEQRES   5 B  385  ILE MET ASP GLU ILE LYS GLU GLY ILE GLN TYR VAL PHE
SEQRES   6 B  385  GLN THR ARG ASN PRO LEU THR LEU VAL ILE SER GLY SER
SEQRES   7 B  385  GLY HIS CYS ALA LEU GLU ALA ALA LEU VAL ASN VAL LEU
SEQRES   8 B  385  GLU PRO GLY ASP SER PHE LEU VAL GLY ALA ASN GLY ILE
SEQRES   9 B  385  TRP GLY GLN ARG ALA VAL ASP ILE GLY GLU ARG ILE GLY
SEQRES  10 B  385  VAL HIS PRO MET THR LYS ASP PRO GLY GLY HIS TYR THR
SEQRES  11 B  385  LEU GLN GLU VAL GLU GLU GLY LEU ALA GLN HIS LYS PRO
SEQRES  12 B  385  VAL LEU LEU PHE LEU THR HIS GLY GLU SER SER THR GLY
SEQRES  13 B  385  VAL LEU GLN PRO LEU ASP GLY PHE GLY GLU LEU CYS HIS
SEQRES  14 B  385  ARG TYR LYS CYS LEU LEU LEU VAL ASP SER VAL ALA SER
SEQRES  15 B  385  LEU GLY GLY THR PRO LEU TYR MET ASP ARG GLN GLY ILE
SEQRES  16 B  385  ASP ILE LEU TYR SER GLY SER GLN LYS ALA LEU ASN ALA
SEQRES  17 B  385  PRO PRO GLY THR SER LEU ILE SER PHE SER ASP LYS ALA
SEQRES  18 B  385  LYS LYS LYS MET TYR SER ARG LYS THR LYS PRO PHE SER
SEQRES  19 B  385  PHE TYR LEU ASP ILE LYS TRP LEU ALA ASN PHE TRP GLY
SEQRES  20 B  385  CYS ASP ASP GLN PRO ARG MET TYR HIS HIS THR ILE PRO
SEQRES  21 B  385  VAL ILE SER LEU TYR SER LEU ARG GLU SER LEU ALA LEU
SEQRES  22 B  385  ILE ALA GLU GLN GLY LEU GLU ASN SER TRP ARG GLN HIS
SEQRES  23 B  385  ARG GLU ALA ALA ALA TYR LEU HIS GLY ARG LEU GLN ALA
SEQRES  24 B  385  LEU GLY LEU GLN LEU PHE VAL LYS ASP PRO ALA LEU ARG
SEQRES  25 B  385  LEU PRO THR VAL THR THR VAL ALA VAL PRO ALA GLY TYR
SEQRES  26 B  385  ASP TRP ARG ASP ILE VAL SER TYR VAL ILE ASP HIS PHE
SEQRES  27 B  385  ASP ILE GLU ILE MET GLY GLY LEU GLY PRO SER THR GLY
SEQRES  28 B  385  LYS VAL LEU ARG ILE GLY LEU LEU GLY CYS ASN ALA THR
SEQRES  29 B  385  ARG GLU ASN VAL ASP ARG VAL THR GLU ALA LEU ARG ALA
SEQRES  30 B  385  ALA LEU GLN HIS CYS PRO LYS LYS
HELIX    1   1 LYS A   12  LEU A   15  5               Generated by MOE    4
HELIX    2   2 PRO A   35  GLY A   41  1               Generated by MOE    7
HELIX    3   3 LYS A   51  PHE A   68  1               Generated by MOE   18
HELIX    4   4 GLY A   82  VAL A   93  1               Generated by MOE   12
HELIX    5   5 ILE A  107  ILE A  119  1               Generated by MOE   13
HELIX    6   6 LEU A  136  HIS A  146  1               Generated by MOE   11
HELIX    7   7 PHE A  169  HIS A  174  1               Generated by MOE    6
HELIX    8   8 ASP A  224  MET A  230  1               Generated by MOE    7
HELIX    9   9 ILE A  244  PHE A  250  1               Generated by MOE    7
HELIX   10  10 VAL A  266  GLN A  282  1               Generated by MOE   17
HELIX   11  11 LEU A  284  LEU A  305  1               Generated by MOE   22
HELIX   12  12 PRO A  314  LEU A  316  5               Generated by MOE    3
HELIX   13  13 TRP A  332  PHE A  343  1               Generated by MOE   12
HELIX   14  14 GLY A  352  SER A  354  5               Generated by MOE    3
HELIX   15  15 GLY A  365  ASN A  367  5               Generated by MOE    3
HELIX   16  16 ARG A  370  HIS A  386  1               Generated by MOE   17
HELIX   17  17 LYS B   12  LEU B   15  5               Generated by MOE    4
HELIX   18  18 PRO B   35  GLY B   41  1               Generated by MOE    7
HELIX   19  19 LYS B   51  PHE B   68  1               Generated by MOE   18
HELIX   20  20 GLY B   82  VAL B   93  1               Generated by MOE   12
HELIX   21  21 ILE B  107  ILE B  119  1               Generated by MOE   13
HELIX   22  22 LEU B  136  HIS B  146  1               Generated by MOE   11
HELIX   23  23 PHE B  169  HIS B  174  1               Generated by MOE    6
HELIX   24  24 ASP B  224  MET B  230  1               Generated by MOE    7
HELIX   25  25 ILE B  244  PHE B  250  1               Generated by MOE    7
HELIX   26  26 VAL B  266  GLN B  282  1               Generated by MOE   17
HELIX   27  27 LEU B  284  LEU B  305  1               Generated by MOE   22
HELIX   28  28 PRO B  314  LEU B  316  5               Generated by MOE    3
HELIX   29  29 TRP B  332  PHE B  343  1               Generated by MOE   12
HELIX   30  30 GLY B  352  SER B  354  5               Generated by MOE    3
HELIX   31  31 GLY B  365  ASN B  367  5               Generated by MOE    3
HELIX   32  32 ARG B  370  HIS B  386  1               Generated by MOE   17
SHEET    1       LEU A  24  LEU A  25                  Generated by MOE
SHEET    2       LEU A  74  ILE A  78                  Generated by MOE
SHEET    3       PHE A 100  VAL A 102                  Generated by MOE
SHEET    4       LEU A 150  THR A 154                  Generated by MOE
SHEET    5       GLY A 156  GLU A 157                  Generated by MOE
SHEET    6       VAL A 162  LEU A 163                  Generated by MOE
SHEET    7       LEU A 179  ASP A 183                  Generated by MOE
SHEET    8       ILE A 202  TYR A 204                  Generated by MOE
SHEET    9       SER A 205  GLY A 206                  Generated by MOE
SHEET   10       SER A 218  PHE A 222                  Generated by MOE
SHEET   11       VAL A 321  ALA A 325                  Generated by MOE
SHEET   12       ILE A 345  GLU A 346                  Generated by MOE
SHEET   13       MET A 348  GLY A 349                  Generated by MOE
SHEET   14       VAL A 358  GLY A 362                  Generated by MOE
SHEET   15       LEU B  24  LEU B  25                  Generated by MOE
SHEET   16       LEU B  74  ILE B  78                  Generated by MOE
SHEET   17       PHE B 100  VAL B 102                  Generated by MOE
SHEET   18       LEU B 150  THR B 154                  Generated by MOE
SHEET   19       GLY B 156  GLU B 157                  Generated by MOE
SHEET   20       VAL B 162  LEU B 163                  Generated by MOE
SHEET   21       LEU B 179  ASP B 183                  Generated by MOE
SHEET   22       ILE B 202  TYR B 204                  Generated by MOE
SHEET   23       SER B 205  GLY B 206                  Generated by MOE
SHEET   24       SER B 218  PHE B 222                  Generated by MOE
SHEET   25       VAL B 321  ALA B 325                  Generated by MOE
SHEET   26       ILE B 345  GLU B 346                  Generated by MOE
SHEET   27       MET B 348  GLY B 349                  Generated by MOE
SHEET   28       VAL B 358  GLY B 362                  Generated by MOE
LINK         NZ  LYS A 209                 C4A PLP A1391     1555   1555  1.34
LINK         NZ  LYS B 209                 C4A PLP B1391     1555   1555  1.34
ATOM      1  N   HIS A   4      16.544  45.133  31.425  1.00 77.77           N  
ATOM      2  CA  HIS A   4      16.945  43.786  31.939  1.00 77.26           C  
ATOM      3  C   HIS A   4      16.684  42.709  30.871  1.00 75.82           C  
ATOM      4  O   HIS A   4      17.492  41.787  30.699  1.00 76.33           O  
ATOM      5  CB  HIS A   4      16.138  43.453  33.216  1.00 79.42           C  
ATOM      6  CG  HIS A   4      16.682  42.301  34.016  1.00 80.17           C  
ATOM      7  ND1 HIS A   4      17.456  42.477  35.145  1.00 80.47           N  
ATOM      8  CD2 HIS A   4      16.538  40.961  33.867  1.00 80.05           C  
ATOM      9  CE1 HIS A   4      17.761  41.298  35.657  1.00 80.39           C  
ATOM     10  NE2 HIS A   4      17.218  40.361  34.900  1.00 80.28           N  
ATOM     11  H1  HIS A   4      17.075  45.348  30.593  1.00 77.77           H  
ATOM     12  H2  HIS A   4      16.728  45.831  32.131  1.00 77.77           H  
ATOM     13  HA  HIS A   4      18.009  43.803  32.174  1.00 77.26           H  
ATOM     14  HB2 HIS A   4      15.118  43.210  32.920  1.00 79.42           H  
ATOM     15  HB3 HIS A   4      16.130  44.337  33.854  1.00 79.42           H  
ATOM     16  HD2 HIS A   4      15.991  40.459  33.083  1.00 80.05           H  
ATOM     17  HE2 HIS A   4      17.291  39.366  35.055  1.00 80.28           H  
ATOM     18  HE1 HIS A   4      18.354  41.129  36.544  1.00 80.39           H  
ATOM     19  N   LYS A   5      15.573  42.852  30.144  1.00 73.27           N  
ATOM     20  CA  LYS A   5      15.156  41.881  29.126  1.00 70.50           C  
ATOM     21  C   LYS A   5      15.994  41.768  27.834  1.00 68.02           C  
ATOM     22  O   LYS A   5      17.133  42.263  27.723  1.00 67.48           O  
ATOM     23  CB  LYS A   5      13.685  42.134  28.727  1.00 71.42           C  
ATOM     24  CG  LYS A   5      12.759  42.544  29.859  1.00 72.02           C  
ATOM     25  CD  LYS A   5      12.984  44.021  30.211  1.00 74.42           C  
ATOM     26  CE  LYS A   5      12.427  44.388  31.586  1.00 74.35           C  
ATOM     27  NZ  LYS A   5      12.901  45.739  32.008  1.00 74.64           N1+
ATOM     28  H   LYS A   5      14.994  43.664  30.302  1.00 73.27           H  
ATOM     29  HA  LYS A   5      15.314  40.929  29.633  1.00 70.50           H  
ATOM     30  HB2 LYS A   5      13.294  41.216  28.289  1.00 71.42           H  
ATOM     31  HB3 LYS A   5      13.672  42.927  27.979  1.00 71.42           H  
ATOM     32  HG2 LYS A   5      12.965  41.929  30.735  1.00 72.02           H  
ATOM     33  HG3 LYS A   5      11.724  42.400  29.549  1.00 72.02           H  
ATOM     34  HD2 LYS A   5      12.492  44.638  29.459  1.00 74.42           H  
ATOM     35  HD3 LYS A   5      14.055  44.223  30.203  1.00 74.42           H  
ATOM     36  HE2 LYS A   5      12.760  43.649  32.315  1.00 74.35           H  
ATOM     37  HE3 LYS A   5      11.338  44.390  31.541  1.00 74.35           H  
ATOM     38  HZ1 LYS A   5      12.521  45.960  32.917  1.00 74.64           H  
ATOM     39  HZ2 LYS A   5      12.592  46.429  31.338  1.00 74.64           H  
ATOM     40  HZ3 LYS A   5      13.910  45.742  32.054  1.00 74.64           H  
ATOM     41  N   LEU A   6      15.402  41.067  26.869  1.00 63.68           N  
ATOM     42  CA  LEU A   6      15.998  40.878  25.564  1.00 59.72           C  
ATOM     43  C   LEU A   6      15.322  41.925  24.686  1.00 57.20           C  
ATOM     44  O   LEU A   6      14.100  41.956  24.600  1.00 56.87           O  
ATOM     45  CB  LEU A   6      15.679  39.480  25.025  1.00 58.14           C  
ATOM     46  CG  LEU A   6      16.336  38.271  25.682  1.00 57.46           C  
ATOM     47  CD1 LEU A   6      15.852  37.026  24.972  1.00 58.54           C  
ATOM     48  CD2 LEU A   6      17.846  38.363  25.600  1.00 57.05           C  
ATOM     49  H   LEU A   6      14.501  40.651  27.055  1.00 63.68           H  
ATOM     50  HA  LEU A   6      17.083  40.975  25.590  1.00 59.72           H  
ATOM     51  HB2 LEU A   6      15.967  39.469  23.974  1.00 58.14           H  
ATOM     52  HB3 LEU A   6      14.601  39.343  25.108  1.00 58.14           H  
ATOM     53  HG  LEU A   6      16.064  38.237  26.737  1.00 57.46           H  
ATOM     54 HD11 LEU A   6      16.132  37.076  23.920  1.00 58.54           H  
ATOM     55 HD12 LEU A   6      14.767  36.958  25.057  1.00 58.54           H  
ATOM     56 HD13 LEU A   6      16.308  36.147  25.428  1.00 58.54           H  
ATOM     57 HD21 LEU A   6      18.152  38.399  24.554  1.00 57.05           H  
ATOM     58 HD22 LEU A   6      18.290  37.490  26.079  1.00 57.05           H  
ATOM     59 HD23 LEU A   6      18.183  39.266  26.108  1.00 57.05           H  
ATOM     60  N   LEU A   7      16.109  42.777  24.044  1.00 54.24           N  
ATOM     61  CA  LEU A   7      15.556  43.809  23.169  1.00 51.39           C  
ATOM     62  C   LEU A   7      14.715  43.252  22.040  1.00 48.60           C  
ATOM     63  O   LEU A   7      13.563  43.647  21.863  1.00 49.43           O  
ATOM     64  CB  LEU A   7      16.671  44.654  22.538  1.00 51.51           C  
ATOM     65  CG  LEU A   7      17.471  45.539  23.479  1.00 52.44           C  
ATOM     66  CD1 LEU A   7      18.654  46.153  22.734  1.00 53.13           C  
ATOM     67  CD2 LEU A   7      16.542  46.611  24.047  1.00 51.91           C  
ATOM     68  H   LEU A   7      17.110  42.712  24.162  1.00 54.24           H  
ATOM     69  HA  LEU A   7      14.920  44.415  23.815  1.00 51.39           H  
ATOM     70  HB2 LEU A   7      16.213  45.298  21.788  1.00 51.51           H  
ATOM     71  HB3 LEU A   7      17.369  43.971  22.053  1.00 51.51           H  
ATOM     72  HG  LEU A   7      17.875  44.954  24.305  1.00 52.44           H  
ATOM     73 HD11 LEU A   7      18.287  46.748  21.898  1.00 53.13           H  
ATOM     74 HD12 LEU A   7      19.299  45.359  22.359  1.00 53.13           H  
ATOM     75 HD13 LEU A   7      19.220  46.791  23.413  1.00 53.13           H  
ATOM     76 HD21 LEU A   7      16.130  47.205  23.231  1.00 51.91           H  
ATOM     77 HD22 LEU A   7      17.103  47.259  24.720  1.00 51.91           H  
ATOM     78 HD23 LEU A   7      15.729  46.134  24.595  1.00 51.91           H  
ATOM     79  N   VAL A   8      15.287  42.334  21.269  1.00 45.14           N  
ATOM     80  CA  VAL A   8      14.563  41.779  20.115  1.00 41.91           C  
ATOM     81  C   VAL A   8      13.775  40.501  20.406  1.00 39.55           C  
ATOM     82  O   VAL A   8      14.250  39.604  21.057  1.00 39.09           O  
ATOM     83  CB  VAL A   8      15.558  41.501  18.923  1.00 40.70           C  
ATOM     84  CG1 VAL A   8      14.798  41.401  17.618  1.00 37.56           C  
ATOM     85  CG2 VAL A   8      16.634  42.591  18.871  1.00 39.20           C  
ATOM     86  H   VAL A   8      16.223  42.016  21.476  1.00 45.14           H  
ATOM     87  HA  VAL A   8      13.832  42.543  19.851  1.00 41.91           H  
ATOM     88  HB  VAL A   8      16.059  40.547  19.086  1.00 40.70           H  
ATOM     89 HG11 VAL A   8      14.284  42.342  17.424  1.00 37.56           H  
ATOM     90 HG12 VAL A   8      14.067  40.595  17.684  1.00 37.56           H  
ATOM     91 HG13 VAL A   8      15.495  41.194  16.806  1.00 37.56           H  
ATOM     92 HG21 VAL A   8      16.162  43.560  18.708  1.00 39.20           H  
ATOM     93 HG22 VAL A   8      17.324  42.381  18.054  1.00 39.20           H  
ATOM     94 HG23 VAL A   8      17.181  42.607  19.814  1.00 39.20           H  
ATOM     95  N   THR A   9      12.565  40.426  19.904  1.00 39.51           N  
ATOM     96  CA  THR A   9      11.749  39.246  20.101  1.00 40.32           C  
ATOM     97  C   THR A   9      11.830  38.370  18.847  1.00 42.04           C  
ATOM     98  O   THR A   9      12.048  38.869  17.738  1.00 43.10           O  
ATOM     99  CB  THR A   9      10.321  39.636  20.284  1.00 39.40           C  
ATOM    100  OG1 THR A   9       9.913  40.393  19.136  1.00 37.98           O  
ATOM    101  CG2 THR A   9      10.155  40.442  21.570  1.00 37.77           C  
ATOM    102  H   THR A   9      12.198  41.202  19.373  1.00 39.51           H  
ATOM    103  HA  THR A   9      12.110  38.713  20.981  1.00 40.32           H  
ATOM    104  HB  THR A   9       9.692  38.750  20.374  1.00 39.40           H  
ATOM    105 HG21 THR A   9      10.771  41.340  21.518  1.00 37.77           H  
ATOM    106 HG22 THR A   9      10.466  39.836  22.421  1.00 37.77           H  
ATOM    107 HG23 THR A   9       9.109  40.726  21.689  1.00 37.77           H  
ATOM    108  HG1 THR A   9      10.039  39.838  18.363  1.00 37.98           H  
ATOM    109  N   PRO A  10      11.631  37.055  18.999  1.00 42.50           N  
ATOM    110  CA  PRO A  10      11.702  36.160  17.838  1.00 41.93           C  
ATOM    111  C   PRO A  10      10.911  36.713  16.666  1.00 40.46           C  
ATOM    112  O   PRO A  10       9.731  36.968  16.796  1.00 41.89           O  
ATOM    113  CB  PRO A  10      11.118  34.858  18.383  1.00 40.93           C  
ATOM    114  CG  PRO A  10      11.558  34.891  19.811  1.00 41.67           C  
ATOM    115  CD  PRO A  10      11.232  36.310  20.205  1.00 42.16           C  
ATOM    116  HA  PRO A  10      12.709  36.031  17.440  1.00 41.93           H  
ATOM    117  HB2 PRO A  10      11.528  33.992  17.863  1.00 40.93           H  
ATOM    118  HB3 PRO A  10      10.031  34.848  18.304  1.00 40.93           H  
ATOM    119  HG2 PRO A  10      12.625  34.690  19.902  1.00 41.67           H  
ATOM    120  HG3 PRO A  10      11.001  34.174  20.414  1.00 41.67           H  
ATOM    121  HD2 PRO A  10      10.169  36.430  20.412  1.00 42.16           H  
ATOM    122  HD3 PRO A  10      11.810  36.623  21.075  1.00 42.16           H  
ATOM    123  N   PRO A  11      11.545  36.904  15.502  1.00 39.20           N  
ATOM    124  CA  PRO A  11      10.802  37.444  14.344  1.00 39.95           C  
ATOM    125  C   PRO A  11       9.570  36.601  13.901  1.00 41.23           C  
ATOM    126  O   PRO A  11       9.674  35.380  13.646  1.00 40.08           O  
ATOM    127  CB  PRO A  11      11.867  37.513  13.240  1.00 37.08           C  
ATOM    128  CG  PRO A  11      13.130  37.624  13.980  1.00 38.73           C  
ATOM    129  CD  PRO A  11      12.958  36.708  15.177  1.00 37.86           C  
ATOM    130  HA  PRO A  11      10.350  38.405  14.589  1.00 39.95           H  
ATOM    131  HB2 PRO A  11      11.711  38.384  12.604  1.00 37.08           H  
ATOM    132  HB3 PRO A  11      11.853  36.610  12.629  1.00 37.08           H  
ATOM    133  HG2 PRO A  11      13.297  38.651  14.303  1.00 38.73           H  
ATOM    134  HG3 PRO A  11      13.967  37.297  13.363  1.00 38.73           H  
ATOM    135  HD2 PRO A  11      13.165  35.670  14.916  1.00 37.86           H  
ATOM    136  HD3 PRO A  11      13.601  37.010  16.004  1.00 37.86           H  
ATOM    137  N   LYS A  12       8.422  37.268  13.783  1.00 41.61           N  
ATOM    138  CA  LYS A  12       7.185  36.607  13.367  1.00 42.84           C  
ATOM    139  C   LYS A  12       7.316  35.845  12.045  1.00 40.45           C  
ATOM    140  O   LYS A  12       6.810  34.733  11.907  1.00 38.21           O  
ATOM    141  CB  LYS A  12       6.021  37.625  13.206  1.00 45.40           C  
ATOM    142  CG  LYS A  12       5.488  38.277  14.491  1.00 50.93           C  
ATOM    143  CD  LYS A  12       6.302  39.524  14.887  1.00 53.41           C  
ATOM    144  CE  LYS A  12       5.607  40.301  16.021  1.00 55.84           C  
ATOM    145  NZ  LYS A  12       6.180  41.671  16.239  1.00 56.89           N1+
ATOM    146  H   LYS A  12       8.406  38.257  13.986  1.00 41.61           H  
ATOM    147  HA  LYS A  12       6.972  35.895  14.164  1.00 42.84           H  
ATOM    148  HB2 LYS A  12       5.190  37.103  12.732  1.00 45.40           H  
ATOM    149  HB3 LYS A  12       6.370  38.424  12.551  1.00 45.40           H  
ATOM    150  HG2 LYS A  12       5.540  37.551  15.302  1.00 50.93           H  
ATOM    151  HG3 LYS A  12       4.450  38.570  14.332  1.00 50.93           H  
ATOM    152  HD2 LYS A  12       6.402  40.175  14.018  1.00 53.41           H  
ATOM    153  HD3 LYS A  12       7.291  39.212  15.223  1.00 53.41           H  
ATOM    154  HE2 LYS A  12       5.710  39.732  16.945  1.00 55.84           H  
ATOM    155  HE3 LYS A  12       4.550  40.403  15.774  1.00 55.84           H  
ATOM    156  HZ1 LYS A  12       5.684  42.127  16.992  1.00 56.89           H  
ATOM    157  HZ2 LYS A  12       6.083  42.215  15.394  1.00 56.89           H  
ATOM    158  HZ3 LYS A  12       7.158  41.593  16.479  1.00 56.89           H  
ATOM    159  N   ALA A  13       7.946  36.481  11.065  1.00 38.96           N  
ATOM    160  CA  ALA A  13       8.128  35.886   9.730  1.00 38.43           C  
ATOM    161  C   ALA A  13       8.868  34.547   9.776  1.00 37.23           C  
ATOM    162  O   ALA A  13       8.569  33.644   8.988  1.00 36.03           O  
ATOM    163  CB  ALA A  13       8.883  36.862   8.808  1.00 37.43           C  
ATOM    164  H   ALA A  13       8.313  37.405  11.241  1.00 38.96           H  
ATOM    165  HA  ALA A  13       7.131  35.695   9.334  1.00 38.43           H  
ATOM    166  HB1 ALA A  13       9.878  37.047   9.212  1.00 37.43           H  
ATOM    167  HB2 ALA A  13       8.335  37.802   8.748  1.00 37.43           H  
ATOM    168  HB3 ALA A  13       8.970  36.427   7.812  1.00 37.43           H  
ATOM    169  N   LEU A  14       9.818  34.433  10.704  1.00 34.43           N  
ATOM    170  CA  LEU A  14      10.596  33.222  10.851  1.00 34.94           C  
ATOM    171  C   LEU A  14       9.784  32.112  11.462  1.00 37.29           C  
ATOM    172  O   LEU A  14      10.149  30.943  11.349  1.00 39.37           O  
ATOM    173  CB  LEU A  14      11.839  33.464  11.726  1.00 30.93           C  
ATOM    174  CG  LEU A  14      12.976  34.244  11.077  1.00 29.28           C  
ATOM    175  CD1 LEU A  14      14.109  34.393  12.053  1.00 31.41           C  
ATOM    176  CD2 LEU A  14      13.451  33.521   9.845  1.00 28.40           C  
ATOM    177  H   LEU A  14       9.999  35.212  11.321  1.00 34.43           H  
ATOM    178  HA  LEU A  14      10.906  32.927   9.848  1.00 34.94           H  
ATOM    179  HB2 LEU A  14      12.230  32.491  12.024  1.00 30.93           H  
ATOM    180  HB3 LEU A  14      11.521  34.015  12.611  1.00 30.93           H  
ATOM    181  HG  LEU A  14      12.618  35.233  10.792  1.00 29.28           H  
ATOM    182 HD11 LEU A  14      14.472  33.407  12.342  1.00 31.41           H  
ATOM    183 HD12 LEU A  14      13.759  34.925  12.938  1.00 31.41           H  
ATOM    184 HD13 LEU A  14      14.918  34.956  11.587  1.00 31.41           H  
ATOM    185 HD21 LEU A  14      13.811  32.530  10.121  1.00 28.40           H  
ATOM    186 HD22 LEU A  14      14.260  34.085   9.382  1.00 28.40           H  
ATOM    187 HD23 LEU A  14      12.626  33.424   9.140  1.00 28.40           H  
ATOM    188  N   LEU A  15       8.698  32.464  12.140  1.00 38.27           N  
ATOM    189  CA  LEU A  15       7.882  31.450  12.787  1.00 38.64           C  
ATOM    190  C   LEU A  15       6.994  30.773  11.756  1.00 39.31           C  
ATOM    191  O   LEU A  15       6.245  29.840  12.047  1.00 39.45           O  
ATOM    192  CB  LEU A  15       7.073  32.068  13.926  1.00 37.16           C  
ATOM    193  CG  LEU A  15       7.960  32.533  15.091  1.00 36.91           C  
ATOM    194  CD1 LEU A  15       7.067  33.138  16.189  1.00 33.62           C  
ATOM    195  CD2 LEU A  15       8.811  31.334  15.627  1.00 34.34           C  
ATOM    196  H   LEU A  15       8.439  33.438  12.206  1.00 38.27           H  
ATOM    197  HA  LEU A  15       8.524  30.687  13.226  1.00 38.64           H  
ATOM    198  HB2 LEU A  15       6.368  31.324  14.298  1.00 37.16           H  
ATOM    199  HB3 LEU A  15       6.524  32.927  13.539  1.00 37.16           H  
ATOM    200  HG  LEU A  15       8.657  33.300  14.753  1.00 36.91           H  
ATOM    201 HD11 LEU A  15       6.362  32.384  16.540  1.00 33.62           H  
ATOM    202 HD12 LEU A  15       6.518  33.988  15.784  1.00 33.62           H  
ATOM    203 HD13 LEU A  15       7.688  33.470  17.021  1.00 33.62           H  
ATOM    204 HD21 LEU A  15       8.146  30.544  15.975  1.00 34.34           H  
ATOM    205 HD22 LEU A  15       9.436  31.673  16.453  1.00 34.34           H  
ATOM    206 HD23 LEU A  15       9.443  30.950  14.826  1.00 34.34           H  
ATOM    207  N   LYS A  16       7.091  31.251  10.531  1.00 40.57           N  
ATOM    208  CA  LYS A  16       6.335  30.643   9.460  1.00 41.47           C  
ATOM    209  C   LYS A  16       7.264  29.677   8.734  1.00 41.18           C  
ATOM    210  O   LYS A  16       8.501  29.686   8.930  1.00 39.98           O  
ATOM    211  CB  LYS A  16       5.850  31.702   8.483  1.00 42.55           C  
ATOM    212  CG  LYS A  16       4.799  32.615   9.052  1.00 44.92           C  
ATOM    213  CD  LYS A  16       4.366  33.557   7.959  1.00 48.48           C  
ATOM    214  CE  LYS A  16       3.066  34.255   8.276  1.00 50.05           C  
ATOM    215  NZ  LYS A  16       2.561  34.863   6.997  1.00 52.99           N1+
ATOM    216  H   LYS A  16       7.692  32.040  10.342  1.00 40.57           H  
ATOM    217  HA  LYS A  16       5.465  30.126   9.864  1.00 41.47           H  
ATOM    218  HB2 LYS A  16       5.433  31.200   7.610  1.00 42.55           H  
ATOM    219  HB3 LYS A  16       6.704  32.308   8.180  1.00 42.55           H  
ATOM    220  HG2 LYS A  16       5.212  33.181   9.887  1.00 44.92           H  
ATOM    221  HG3 LYS A  16       3.946  32.030   9.396  1.00 44.92           H  
ATOM    222  HD2 LYS A  16       4.241  32.989   7.037  1.00 48.48           H  
ATOM    223  HD3 LYS A  16       5.142  34.310   7.819  1.00 48.48           H  
ATOM    224  HE2 LYS A  16       3.233  35.035   9.019  1.00 50.05           H  
ATOM    225  HE3 LYS A  16       2.341  33.537   8.659  1.00 50.05           H  
ATOM    226  HZ1 LYS A  16       1.688  35.340   7.173  1.00 52.99           H  
ATOM    227  HZ2 LYS A  16       2.414  34.135   6.313  1.00 52.99           H  
ATOM    228  HZ3 LYS A  16       3.241  35.522   6.646  1.00 52.99           H  
ATOM    229  N   PRO A  17       6.677  28.811   7.906  1.00 40.60           N  
ATOM    230  CA  PRO A  17       7.434  27.825   7.126  1.00 39.28           C  
ATOM    231  C   PRO A  17       8.076  28.524   5.922  1.00 38.23           C  
ATOM    232  O   PRO A  17       7.530  29.496   5.387  1.00 36.64           O  
ATOM    233  CB  PRO A  17       6.357  26.834   6.663  1.00 39.84           C  
ATOM    234  CG  PRO A  17       5.172  27.108   7.564  1.00 39.86           C  
ATOM    235  CD  PRO A  17       5.228  28.593   7.771  1.00 39.26           C  
ATOM    236  HA  PRO A  17       8.236  27.341   7.684  1.00 39.28           H  
ATOM    237  HB2 PRO A  17       6.702  25.807   6.783  1.00 39.84           H  
ATOM    238  HB3 PRO A  17       6.096  27.010   5.620  1.00 39.84           H  
ATOM    239  HG2 PRO A  17       5.272  26.578   8.511  1.00 39.86           H  
ATOM    240  HG3 PRO A  17       4.239  26.816   7.081  1.00 39.86           H  
ATOM    241  HD2 PRO A  17       4.822  29.131   6.914  1.00 39.26           H  
ATOM    242  HD3 PRO A  17       4.694  28.890   8.673  1.00 39.26           H  
ATOM    243  N   LEU A  18       9.237  28.020   5.503  1.00 37.81           N  
ATOM    244  CA  LEU A  18       9.949  28.530   4.337  1.00 35.14           C  
ATOM    245  C   LEU A  18       9.152  28.099   3.062  1.00 34.85           C  
ATOM    246  O   LEU A  18       8.845  26.923   2.881  1.00 34.31           O  
ATOM    247  CB  LEU A  18      11.321  27.892   4.346  1.00 34.95           C  
ATOM    248  CG  LEU A  18      12.543  28.408   3.563  1.00 35.37           C  
ATOM    249  CD1 LEU A  18      13.327  27.174   3.208  1.00 33.04           C  
ATOM    250  CD2 LEU A  18      12.227  29.175   2.322  1.00 31.20           C  
ATOM    251  H   LEU A  18       9.642  27.250   6.016  1.00 37.81           H  
ATOM    252  HA  LEU A  18      10.043  29.616   4.347  1.00 35.14           H  
ATOM    253  HB2 LEU A  18      11.167  26.869   4.003  1.00 34.95           H  
ATOM    254  HB3 LEU A  18      11.629  27.882   5.391  1.00 34.95           H  
ATOM    255  HG  LEU A  18      13.082  29.122   4.186  1.00 35.37           H  
ATOM    256 HD11 LEU A  18      12.714  26.520   2.588  1.00 33.04           H  
ATOM    257 HD12 LEU A  18      13.611  26.649   4.120  1.00 33.04           H  
ATOM    258 HD13 LEU A  18      14.224  27.459   2.659  1.00 33.04           H  
ATOM    259 HD21 LEU A  18      11.681  28.535   1.629  1.00 31.20           H  
ATOM    260 HD22 LEU A  18      13.154  29.509   1.855  1.00 31.20           H  
ATOM    261 HD23 LEU A  18      11.616  30.041   2.576  1.00 31.20           H  
ATOM    262  N   SER A  19       8.780  29.029   2.194  1.00 35.61           N  
ATOM    263  CA  SER A  19       8.048  28.629   0.981  1.00 37.53           C  
ATOM    264  C   SER A  19       8.651  29.240  -0.275  1.00 37.41           C  
ATOM    265  O   SER A  19       8.684  30.458  -0.424  1.00 38.83           O  
ATOM    266  CB  SER A  19       6.580  29.027   1.075  1.00 38.45           C  
ATOM    267  OG  SER A  19       5.880  28.592  -0.075  1.00 39.61           O  
ATOM    268  H   SER A  19       8.996  30.001   2.363  1.00 35.61           H  
ATOM    269  HA  SER A  19       8.129  27.544   0.911  1.00 37.53           H  
ATOM    270  HB2 SER A  19       6.506  30.112   1.153  1.00 38.45           H  
ATOM    271  HB3 SER A  19       6.139  28.568   1.960  1.00 38.45           H  
ATOM    272  HG  SER A  19       4.964  28.861   0.024  1.00 39.61           H  
ATOM    273  N   ILE A  20       9.127  28.416  -1.198  1.00 36.93           N  
ATOM    274  CA  ILE A  20       9.739  29.030  -2.364  1.00 37.34           C  
ATOM    275  C   ILE A  20       8.961  28.787  -3.656  1.00 36.74           C  
ATOM    276  O   ILE A  20       8.529  27.670  -3.931  1.00 37.83           O  
ATOM    277  CB  ILE A  20      11.264  28.605  -2.488  1.00 38.71           C  
ATOM    278  CG1 ILE A  20      11.409  27.178  -2.969  1.00 36.91           C  
ATOM    279  CG2 ILE A  20      11.963  28.657  -1.097  1.00 38.68           C  
ATOM    280  CD1 ILE A  20      12.195  27.108  -4.265  1.00 39.27           C  
ATOM    281  H   ILE A  20       9.067  27.413  -1.096  1.00 36.93           H  
ATOM    282  HA  ILE A  20       9.701  30.108  -2.210  1.00 37.34           H  
ATOM    283  HB  ILE A  20      11.714  29.301  -3.196  1.00 38.71           H  
ATOM    284 HG12 ILE A  20      10.417  26.756  -3.132  1.00 36.91           H  
ATOM    285 HG13 ILE A  20      11.929  26.598  -2.207  1.00 36.91           H  
ATOM    286 HG21 ILE A  20      11.483  27.948  -0.422  1.00 38.68           H  
ATOM    287 HG22 ILE A  20      11.880  29.663  -0.686  1.00 38.68           H  
ATOM    288 HG23 ILE A  20      13.015  28.396  -1.209  1.00 38.68           H  
ATOM    289 HD11 ILE A  20      11.681  27.686  -5.033  1.00 39.27           H  
ATOM    290 HD12 ILE A  20      12.276  26.069  -4.585  1.00 39.27           H  
ATOM    291 HD13 ILE A  20      13.192  27.519  -4.108  1.00 39.27           H  
ATOM    292  N   PRO A  21       8.749  29.850  -4.455  1.00 35.07           N  
ATOM    293  CA  PRO A  21       8.020  29.779  -5.728  1.00 34.81           C  
ATOM    294  C   PRO A  21       8.726  28.869  -6.737  1.00 35.19           C  
ATOM    295  O   PRO A  21       9.915  28.622  -6.619  1.00 36.74           O  
ATOM    296  CB  PRO A  21       8.021  31.233  -6.194  1.00 33.18           C  
ATOM    297  CG  PRO A  21       9.311  31.724  -5.718  1.00 33.53           C  
ATOM    298  CD  PRO A  21       9.444  31.143  -4.329  1.00 32.81           C  
ATOM    299  HA  PRO A  21       7.021  29.355  -5.626  1.00 34.81           H  
ATOM    300  HB2 PRO A  21       7.199  31.790  -5.745  1.00 33.18           H  
ATOM    301  HB3 PRO A  21       7.953  31.297  -7.280  1.00 33.18           H  
ATOM    302  HG2 PRO A  21       9.320  32.813  -5.683  1.00 33.53           H  
ATOM    303  HG3 PRO A  21      10.118  31.374  -6.361  1.00 33.53           H  
ATOM    304  HD2 PRO A  21      10.491  31.003  -4.060  1.00 32.81           H  
ATOM    305  HD3 PRO A  21       8.960  31.779  -3.588  1.00 32.81           H  
ATOM    306  N   ASN A  22       8.010  28.338  -7.714  1.00 36.22           N  
ATOM    307  CA  ASN A  22       8.690  27.516  -8.702  1.00 36.04           C  
ATOM    308  C   ASN A  22       8.925  28.494  -9.836  1.00 36.18           C  
ATOM    309  O   ASN A  22       7.960  29.102 -10.332  1.00 36.76           O  
ATOM    310  CB  ASN A  22       7.817  26.347  -9.148  1.00 35.52           C  
ATOM    311  H   ASN A  22       7.015  28.500  -7.772  1.00 36.22           H  
ATOM    312  HA  ASN A  22       9.605  27.056  -8.329  1.00 36.04           H  
ATOM    313  HB1 ASN A  22       6.873  26.727  -9.538  1.00 35.52           H  
ATOM    314  HB2 ASN A  22       7.622  25.694  -8.297  1.00 35.52           H  
ATOM    315  HB3 ASN A  22       8.332  25.785  -9.927  1.00 35.52           H  
ATOM    316  N   GLN A  23      10.199  28.707 -10.184  1.00 34.52           N  
ATOM    317  CA  GLN A  23      10.574  29.613 -11.282  1.00 34.32           C  
ATOM    318  C   GLN A  23      11.504  28.885 -12.276  1.00 34.47           C  
ATOM    319  O   GLN A  23      12.403  28.115 -11.885  1.00 33.95           O  
ATOM    320  CB  GLN A  23      11.299  30.861 -10.770  1.00 34.12           C  
ATOM    321  CG  GLN A  23      10.768  31.504  -9.456  1.00 34.55           C  
ATOM    322  CD  GLN A  23      11.606  32.719  -9.050  1.00 35.27           C  
ATOM    323  OE1 GLN A  23      12.809  32.745  -9.265  1.00 33.24           O  
ATOM    324  NE2 GLN A  23      10.968  33.724  -8.458  1.00 38.27           N  
ATOM    325  H   GLN A  23      10.929  28.229  -9.675  1.00 34.52           H  
ATOM    326  HA  GLN A  23       9.650  29.919 -11.773  1.00 34.32           H  
ATOM    327  HB2 GLN A  23      11.241  31.618 -11.552  1.00 34.12           H  
ATOM    328  HB3 GLN A  23      12.342  30.590 -10.604  1.00 34.12           H  
ATOM    329  HG2 GLN A  23      10.808  30.763  -8.657  1.00 34.55           H  
ATOM    330  HG3 GLN A  23       9.736  31.820  -9.608  1.00 34.55           H  
ATOM    331 HE21 GLN A  23      11.479  34.546  -8.169  1.00 38.27           H  
ATOM    332 HE22 GLN A  23       9.973  33.666  -8.297  1.00 38.27           H  
ATOM    333  N   LEU A  24      11.261  29.108 -13.563  1.00 32.17           N  
ATOM    334  CA  LEU A  24      12.063  28.498 -14.608  1.00 30.59           C  
ATOM    335  C   LEU A  24      13.132  29.548 -14.889  1.00 30.36           C  
ATOM    336  O   LEU A  24      12.838  30.633 -15.462  1.00 30.29           O  
ATOM    337  CB  LEU A  24      11.195  28.221 -15.838  1.00 29.30           C  
ATOM    338  CG  LEU A  24      11.835  27.547 -17.057  1.00 29.24           C  
ATOM    339  CD1 LEU A  24      12.530  26.233 -16.681  1.00 29.31           C  
ATOM    340  CD2 LEU A  24      10.760  27.269 -18.060  1.00 29.84           C  
ATOM    341  H   LEU A  24      10.498  29.718 -13.821  1.00 32.17           H  
ATOM    342  HA  LEU A  24      12.496  27.537 -14.330  1.00 30.59           H  
ATOM    343  HB2 LEU A  24      10.799  29.180 -16.173  1.00 29.30           H  
ATOM    344  HB3 LEU A  24      10.374  27.582 -15.513  1.00 29.30           H  
ATOM    345  HG  LEU A  24      12.592  28.216 -17.467  1.00 29.24           H  
ATOM    346 HD11 LEU A  24      11.798  25.540 -16.266  1.00 29.31           H  
ATOM    347 HD12 LEU A  24      13.304  26.431 -15.939  1.00 29.31           H  
ATOM    348 HD13 LEU A  24      12.982  25.794 -17.570  1.00 29.31           H  
ATOM    349 HD21 LEU A  24      10.019  26.600 -17.623  1.00 29.84           H  
ATOM    350 HD22 LEU A  24      11.198  26.800 -18.941  1.00 29.84           H  
ATOM    351 HD23 LEU A  24      10.280  28.205 -18.347  1.00 29.84           H  
ATOM    352  N   LEU A  25      14.364  29.238 -14.473  1.00 29.10           N  
ATOM    353  CA  LEU A  25      15.481  30.184 -14.606  1.00 29.23           C  
ATOM    354  C   LEU A  25      16.154  30.126 -15.977  1.00 30.07           C  
ATOM    355  O   LEU A  25      16.926  29.216 -16.286  1.00 30.65           O  
ATOM    356  CB  LEU A  25      16.490  29.941 -13.474  1.00 28.32           C  
ATOM    357  CG  LEU A  25      15.917  30.052 -12.042  1.00 30.21           C  
ATOM    358  CD1 LEU A  25      17.040  30.064 -10.941  1.00 29.47           C  
ATOM    359  CD2 LEU A  25      15.110  31.369 -11.960  1.00 29.47           C  
ATOM    360  H   LEU A  25      14.531  28.333 -14.058  1.00 29.10           H  
ATOM    361  HA  LEU A  25      15.076  31.192 -14.523  1.00 29.23           H  
ATOM    362  HB2 LEU A  25      17.291  30.674 -13.574  1.00 28.32           H  
ATOM    363  HB3 LEU A  25      16.898  28.938 -13.596  1.00 28.32           H  
ATOM    364  HG  LEU A  25      15.293  29.179 -11.850  1.00 30.21           H  
ATOM    365 HD11 LEU A  25      17.691  30.925 -11.095  1.00 29.47           H  
ATOM    366 HD12 LEU A  25      17.627  29.148 -11.010  1.00 29.47           H  
ATOM    367 HD13 LEU A  25      16.581  30.128  -9.954  1.00 29.47           H  
ATOM    368 HD21 LEU A  25      15.771  32.213 -12.158  1.00 29.47           H  
ATOM    369 HD22 LEU A  25      14.680  31.470 -10.964  1.00 29.47           H  
ATOM    370 HD23 LEU A  25      14.311  31.352 -12.701  1.00 29.47           H  
ATOM    371  N   LEU A  26      15.820  31.107 -16.799  1.00 29.99           N  
ATOM    372  CA  LEU A  26      16.338  31.203 -18.147  1.00 29.70           C  
ATOM    373  C   LEU A  26      17.037  32.512 -18.400  1.00 29.74           C  
ATOM    374  O   LEU A  26      16.912  33.065 -19.484  1.00 30.67           O  
ATOM    375  CB  LEU A  26      15.209  31.037 -19.180  1.00 28.21           C  
ATOM    376  CG  LEU A  26      14.431  29.719 -19.082  1.00 26.42           C  
ATOM    377  CD1 LEU A  26      13.442  29.638 -20.247  1.00 27.31           C  
ATOM    378  CD2 LEU A  26      15.369  28.538 -19.101  1.00 24.63           C  
ATOM    379  H   LEU A  26      15.179  31.816 -16.473  1.00 29.99           H  
ATOM    380  HA  LEU A  26      17.064  30.397 -18.254  1.00 29.70           H  
ATOM    381  HB2 LEU A  26      15.650  31.097 -20.175  1.00 28.21           H  
ATOM    382  HB3 LEU A  26      14.504  31.857 -19.045  1.00 28.21           H  
ATOM    383  HG  LEU A  26      13.887  29.693 -18.138  1.00 26.42           H  
ATOM    384 HD11 LEU A  26      13.988  29.665 -21.190  1.00 27.31           H  
ATOM    385 HD12 LEU A  26      12.756  30.484 -20.201  1.00 27.31           H  
ATOM    386 HD13 LEU A  26      12.877  28.708 -20.180  1.00 27.31           H  
ATOM    387 HD21 LEU A  26      15.930  28.535 -20.035  1.00 24.63           H  
ATOM    388 HD22 LEU A  26      14.794  27.616 -19.020  1.00 24.63           H  
ATOM    389 HD23 LEU A  26      16.061  28.610 -18.262  1.00 24.63           H  
ATOM    390  N   GLY A  27      17.766  32.998 -17.398  1.00 30.19           N  
ATOM    391  CA  GLY A  27      18.536  34.219 -17.525  1.00 31.09           C  
ATOM    392  C   GLY A  27      20.015  33.836 -17.439  1.00 33.91           C  
ATOM    393  O   GLY A  27      20.362  32.637 -17.430  1.00 34.42           O  
ATOM    394  H   GLY A  27      17.783  32.499 -16.520  1.00 30.19           H  
ATOM    395  HA2 GLY A  27      18.281  34.906 -16.718  1.00 31.09           H  
ATOM    396  HA3 GLY A  27      18.329  34.693 -18.485  1.00 31.09           H  
ATOM    397  N   PRO A  28      20.927  34.818 -17.369  1.00 34.10           N  
ATOM    398  CA  PRO A  28      22.361  34.515 -17.284  1.00 34.27           C  
ATOM    399  C   PRO A  28      22.870  33.828 -16.004  1.00 34.76           C  
ATOM    400  O   PRO A  28      24.081  33.683 -15.830  1.00 37.76           O  
ATOM    401  CB  PRO A  28      23.011  35.873 -17.506  1.00 34.64           C  
ATOM    402  CG  PRO A  28      21.978  36.815 -16.941  1.00 34.40           C  
ATOM    403  CD  PRO A  28      20.691  36.266 -17.452  1.00 32.52           C  
ATOM    404  HA  PRO A  28      22.617  33.752 -18.019  1.00 34.27           H  
ATOM    405  HB2 PRO A  28      23.181  36.062 -18.566  1.00 34.64           H  
ATOM    406  HB3 PRO A  28      23.955  35.952 -16.967  1.00 34.64           H  
ATOM    407  HG2 PRO A  28      22.139  37.831 -17.301  1.00 34.40           H  
ATOM    408  HG3 PRO A  28      21.999  36.808 -15.851  1.00 34.40           H  
ATOM    409  HD2 PRO A  28      19.853  36.568 -16.823  1.00 32.52           H  
ATOM    410  HD3 PRO A  28      20.506  36.580 -18.479  1.00 32.52           H  
ATOM    411  N   GLY A  29      21.974  33.376 -15.127  1.00 32.96           N  
ATOM    412  CA  GLY A  29      22.404  32.699 -13.908  1.00 29.88           C  
ATOM    413  C   GLY A  29      21.753  33.303 -12.683  1.00 30.69           C  
ATOM    414  O   GLY A  29      21.295  34.451 -12.734  1.00 32.32           O  
ATOM    415  H   GLY A  29      20.988  33.503 -15.308  1.00 32.96           H  
ATOM    416  HA2 GLY A  29      23.486  32.789 -13.815  1.00 29.88           H  
ATOM    417  HA3 GLY A  29      22.131  31.646 -13.972  1.00 29.88           H  
ATOM    418  N   PRO A  30      21.557  32.529 -11.608  1.00 30.43           N  
ATOM    419  CA  PRO A  30      21.898  31.113 -11.477  1.00 28.87           C  
ATOM    420  C   PRO A  30      20.916  30.326 -12.357  1.00 27.51           C  
ATOM    421  O   PRO A  30      19.953  30.886 -12.887  1.00 27.86           O  
ATOM    422  CB  PRO A  30      21.637  30.822 -10.015  1.00 30.77           C  
ATOM    423  CG  PRO A  30      21.189  32.153  -9.407  1.00 29.87           C  
ATOM    424  CD  PRO A  30      20.668  32.943 -10.518  1.00 30.60           C  
ATOM    425  HA  PRO A  30      22.915  30.856 -11.772  1.00 28.87           H  
ATOM    426  HB2 PRO A  30      22.546  30.468  -9.529  1.00 30.77           H  
ATOM    427  HB3 PRO A  30      20.853  30.072  -9.910  1.00 30.77           H  
ATOM    428  HG2 PRO A  30      22.034  32.662  -8.943  1.00 29.87           H  
ATOM    429  HG3 PRO A  30      20.411  31.987  -8.662  1.00 29.87           H  
ATOM    430  HD2 PRO A  30      19.629  32.692 -10.733  1.00 30.60           H  
ATOM    431  HD3 PRO A  30      20.750  34.012 -10.320  1.00 30.60           H  
ATOM    432  N   SER A  31      21.158  29.041 -12.497  1.00 23.79           N  
ATOM    433  CA  SER A  31      20.292  28.204 -13.285  1.00 24.75           C  
ATOM    434  C   SER A  31      19.611  27.174 -12.371  1.00 23.74           C  
ATOM    435  O   SER A  31      20.046  26.919 -11.235  1.00 23.21           O  
ATOM    436  CB  SER A  31      21.123  27.447 -14.339  1.00 25.10           C  
ATOM    437  OG  SER A  31      21.957  26.471 -13.706  1.00 23.33           O  
ATOM    438  H   SER A  31      21.964  28.635 -12.044  1.00 23.79           H  
ATOM    439  HA  SER A  31      19.544  28.826 -13.777  1.00 24.75           H  
ATOM    440  HB2 SER A  31      21.748  28.156 -14.882  1.00 25.10           H  
ATOM    441  HB3 SER A  31      20.450  26.948 -15.036  1.00 25.10           H  
ATOM    442  HG  SER A  31      22.539  26.936 -13.100  1.00 23.33           H  
ATOM    443  N   ASN A  32      18.585  26.538 -12.904  1.00 22.45           N  
ATOM    444  CA  ASN A  32      17.861  25.489 -12.178  1.00 22.03           C  
ATOM    445  C   ASN A  32      18.734  24.289 -11.906  1.00 23.13           C  
ATOM    446  O   ASN A  32      19.698  24.010 -12.653  1.00 25.17           O  
ATOM    447  CB  ASN A  32      16.620  25.074 -12.972  1.00 20.18           C  
ATOM    448  CG  ASN A  32      15.508  26.069 -12.826  1.00 22.16           C  
ATOM    449  ND2 ASN A  32      15.029  26.288 -11.704  1.00 25.11           N  
ATOM    450  OD1 ASN A  32      15.114  26.716 -13.922  1.00 19.15           O  
ATOM    451  H   ASN A  32      18.290  26.781 -13.839  1.00 22.45           H  
ATOM    452  HA  ASN A  32      17.558  25.896 -11.213  1.00 22.03           H  
ATOM    453  HB2 ASN A  32      16.277  24.105 -12.609  1.00 20.18           H  
ATOM    454  HB3 ASN A  32      16.886  24.994 -14.026  1.00 20.18           H  
ATOM    455 HD21 ASN A  32      14.306  26.984 -11.591  1.00 25.11           H  
ATOM    456 HD22 ASN A  32      15.362  25.770 -10.903  1.00 25.11           H  
ATOM    457  N   LEU A  33      18.395  23.573 -10.846  1.00 22.18           N  
ATOM    458  CA  LEU A  33      19.131  22.407 -10.448  1.00 25.17           C  
ATOM    459  C   LEU A  33      18.450  21.052 -10.806  1.00 28.49           C  
ATOM    460  O   LEU A  33      17.284  20.817 -10.507  1.00 30.86           O  
ATOM    461  CB  LEU A  33      19.413  22.453  -8.918  1.00 23.61           C  
ATOM    462  CG  LEU A  33      20.071  23.733  -8.290  1.00 26.10           C  
ATOM    463  CD1 LEU A  33      20.016  23.696  -6.718  1.00 22.03           C  
ATOM    464  CD2 LEU A  33      21.519  23.896  -8.814  1.00 23.40           C  
ATOM    465  H   LEU A  33      17.594  23.856 -10.300  1.00 22.18           H  
ATOM    466  HA  LEU A  33      20.057  22.440 -11.022  1.00 25.17           H  
ATOM    467  HB2 LEU A  33      20.072  21.615  -8.692  1.00 23.61           H  
ATOM    468  HB3 LEU A  33      18.457  22.309  -8.415  1.00 23.61           H  
ATOM    469  HG  LEU A  33      19.498  24.607  -8.601  1.00 26.10           H  
ATOM    470 HD11 LEU A  33      20.578  22.835  -6.355  1.00 22.03           H  
ATOM    471 HD12 LEU A  33      18.979  23.617  -6.392  1.00 22.03           H  
ATOM    472 HD13 LEU A  33      20.453  24.611  -6.318  1.00 22.03           H  
ATOM    473 HD21 LEU A  33      22.113  23.032  -8.515  1.00 23.40           H  
ATOM    474 HD22 LEU A  33      21.958  24.801  -8.394  1.00 23.40           H  
ATOM    475 HD23 LEU A  33      21.506  23.969  -9.901  1.00 23.40           H  
ATOM    476  N   PRO A  34      19.195  20.147 -11.447  1.00 27.82           N  
ATOM    477  CA  PRO A  34      18.672  18.834 -11.804  1.00 27.04           C  
ATOM    478  C   PRO A  34      18.348  18.136 -10.488  1.00 26.15           C  
ATOM    479  O   PRO A  34      18.825  18.529  -9.439  1.00 24.95           O  
ATOM    480  CB  PRO A  34      19.865  18.155 -12.503  1.00 27.42           C  
ATOM    481  CG  PRO A  34      20.682  19.305 -13.012  1.00 28.05           C  
ATOM    482  CD  PRO A  34      20.580  20.321 -11.918  1.00 28.89           C  
ATOM    483  HA  PRO A  34      17.784  18.832 -12.435  1.00 27.04           H  
ATOM    484  HB2 PRO A  34      19.526  17.525 -13.325  1.00 27.42           H  
ATOM    485  HB3 PRO A  34      20.438  17.554 -11.797  1.00 27.42           H  
ATOM    486  HG2 PRO A  34      20.270  19.693 -13.943  1.00 28.05           H  
ATOM    487  HG3 PRO A  34      21.718  19.006 -13.170  1.00 28.05           H  
ATOM    488  HD2 PRO A  34      21.295  20.115 -11.122  1.00 28.89           H  
ATOM    489  HD3 PRO A  34      20.742  21.329 -12.300  1.00 28.89           H  
ATOM    490  N   PRO A  35      17.533  17.067 -10.537  1.00 27.19           N  
ATOM    491  CA  PRO A  35      17.148  16.317  -9.337  1.00 25.03           C  
ATOM    492  C   PRO A  35      18.313  15.788  -8.554  1.00 26.50           C  
ATOM    493  O   PRO A  35      18.250  15.703  -7.320  1.00 27.90           O  
ATOM    494  CB  PRO A  35      16.301  15.168  -9.896  1.00 24.64           C  
ATOM    495  CG  PRO A  35      15.661  15.788 -11.112  1.00 25.64           C  
ATOM    496  CD  PRO A  35      16.746  16.640 -11.718  1.00 25.63           C  
ATOM    497  HA  PRO A  35      16.623  16.954  -8.625  1.00 25.03           H  
ATOM    498  HB2 PRO A  35      15.548  14.848  -9.176  1.00 24.64           H  
ATOM    499  HB3 PRO A  35      16.925  14.318 -10.171  1.00 24.64           H  
ATOM    500  HG2 PRO A  35      14.805  16.400 -10.827  1.00 25.64           H  
ATOM    501  HG3 PRO A  35      15.340  15.018 -11.813  1.00 25.64           H  
ATOM    502  HD2 PRO A  35      17.359  16.061 -12.409  1.00 25.63           H  
ATOM    503  HD3 PRO A  35      16.324  17.499 -12.239  1.00 25.63           H  
ATOM    504  N   ARG A  36      19.354  15.355  -9.268  1.00 25.68           N  
ATOM    505  CA  ARG A  36      20.534  14.786  -8.629  1.00 23.64           C  
ATOM    506  C   ARG A  36      21.338  15.815  -7.769  1.00 22.95           C  
ATOM    507  O   ARG A  36      21.938  15.471  -6.723  1.00 20.28           O  
ATOM    508  CB  ARG A  36      21.422  14.183  -9.720  1.00 26.06           C  
ATOM    509  CG  ARG A  36      22.570  13.363  -9.181  1.00 28.13           C  
ATOM    510  CD  ARG A  36      23.305  12.624 -10.281  1.00 30.20           C  
ATOM    511  NE  ARG A  36      24.490  12.007  -9.690  1.00 32.67           N  
ATOM    512  CZ  ARG A  36      25.450  11.360 -10.351  1.00 31.96           C  
ATOM    513  NH1 ARG A  36      25.390  11.221 -11.664  1.00 30.77           N  
ATOM    514  NH2 ARG A  36      26.490  10.865  -9.676  1.00 30.62           N1+
ATOM    515  H   ARG A  36      19.323  15.423 -10.275  1.00 25.68           H  
ATOM    516  HA  ARG A  36      20.201  14.022  -7.927  1.00 23.64           H  
ATOM    517  HB2 ARG A  36      21.831  14.996 -10.320  1.00 26.06           H  
ATOM    518  HB3 ARG A  36      20.806  13.541 -10.350  1.00 26.06           H  
ATOM    519  HG2 ARG A  36      22.179  12.636  -8.469  1.00 28.13           H  
ATOM    520  HG3 ARG A  36      23.270  14.028  -8.675  1.00 28.13           H  
ATOM    521  HD2 ARG A  36      23.602  13.323 -11.063  1.00 30.20           H  
ATOM    522  HD3 ARG A  36      22.660  11.855 -10.706  1.00 30.20           H  
ATOM    523  HE  ARG A  36      24.591  12.077  -8.688  1.00 32.67           H  
ATOM    524 HH11 ARG A  36      26.130  10.741 -12.155  1.00 30.77           H  
ATOM    525 HH12 ARG A  36      24.604  11.595 -12.176  1.00 30.77           H  
ATOM    526 HH21 ARG A  36      27.230  10.385 -10.169  1.00 30.62           H  
ATOM    527 HH22 ARG A  36      26.537  10.970  -8.673  1.00 30.62           H  
ATOM    528  N   ILE A  37      21.342  17.067  -8.214  1.00 19.93           N  
ATOM    529  CA  ILE A  37      22.058  18.098  -7.487  1.00 24.03           C  
ATOM    530  C   ILE A  37      21.257  18.408  -6.212  1.00 25.16           C  
ATOM    531  O   ILE A  37      21.831  18.481  -5.104  1.00 24.64           O  
ATOM    532  CB  ILE A  37      22.262  19.363  -8.381  1.00 23.74           C  
ATOM    533  CG1 ILE A  37      22.862  18.939  -9.715  1.00 23.63           C  
ATOM    534  CG2 ILE A  37      23.121  20.363  -7.694  1.00 22.56           C  
ATOM    535  CD1 ILE A  37      24.033  17.997  -9.571  1.00 22.48           C  
ATOM    536  H   ILE A  37      20.845  17.302  -9.061  1.00 19.93           H  
ATOM    537  HA  ILE A  37      23.056  17.759  -7.211  1.00 24.03           H  
ATOM    538  HB  ILE A  37      21.298  19.839  -8.562  1.00 23.74           H  
ATOM    539 HG12 ILE A  37      23.199  19.832 -10.242  1.00 23.63           H  
ATOM    540 HG13 ILE A  37      22.088  18.442 -10.300  1.00 23.63           H  
ATOM    541 HG21 ILE A  37      24.099  19.925  -7.493  1.00 22.56           H  
ATOM    542 HG22 ILE A  37      22.655  20.658  -6.754  1.00 22.56           H  
ATOM    543 HG23 ILE A  37      23.239  21.239  -8.331  1.00 22.56           H  
ATOM    544 HD11 ILE A  37      24.817  18.479  -8.988  1.00 22.48           H  
ATOM    545 HD12 ILE A  37      24.419  17.743 -10.558  1.00 22.48           H  
ATOM    546 HD13 ILE A  37      23.708  17.089  -9.063  1.00 22.48           H  
ATOM    547  N   MET A  38      19.938  18.549  -6.348  1.00 24.87           N  
ATOM    548  CA  MET A  38      19.106  18.787  -5.153  1.00 27.41           C  
ATOM    549  C   MET A  38      19.281  17.682  -4.107  1.00 26.53           C  
ATOM    550  O   MET A  38      19.368  17.958  -2.895  1.00 28.38           O  
ATOM    551  CB  MET A  38      17.645  18.904  -5.525  1.00 27.45           C  
ATOM    552  CG  MET A  38      17.368  20.172  -6.306  1.00 32.82           C  
ATOM    553  SD  MET A  38      15.811  20.119  -7.200  1.00 36.96           S  
ATOM    554  CE  MET A  38      14.767  20.620  -5.911  1.00 37.60           C  
ATOM    555  H   MET A  38      19.512  18.493  -7.262  1.00 24.87           H  
ATOM    556  HA  MET A  38      19.442  19.728  -4.717  1.00 27.41           H  
ATOM    557  HB2 MET A  38      17.047  18.912  -4.613  1.00 27.45           H  
ATOM    558  HB3 MET A  38      17.365  18.045  -6.135  1.00 27.45           H  
ATOM    559  HG2 MET A  38      18.175  20.322  -7.023  1.00 32.82           H  
ATOM    560  HG3 MET A  38      17.340  21.010  -5.610  1.00 32.82           H  
ATOM    561  HE1 MET A  38      13.738  20.651  -6.268  1.00 37.60           H  
ATOM    562  HE2 MET A  38      15.063  21.611  -5.568  1.00 37.60           H  
ATOM    563  HE3 MET A  38      14.844  19.912  -5.085  1.00 37.60           H  
ATOM    564  N   ALA A  39      19.351  16.439  -4.555  1.00 23.71           N  
ATOM    565  CA  ALA A  39      19.523  15.336  -3.606  1.00 24.48           C  
ATOM    566  C   ALA A  39      20.850  15.498  -2.847  1.00 23.97           C  
ATOM    567  O   ALA A  39      20.955  15.208  -1.653  1.00 23.40           O  
ATOM    568  CB  ALA A  39      19.489  13.984  -4.348  1.00 19.91           C  
ATOM    569  H   ALA A  39      19.286  16.252  -5.545  1.00 23.71           H  
ATOM    570  HA  ALA A  39      18.704  15.357  -2.887  1.00 24.48           H  
ATOM    571  HB1 ALA A  39      20.303  13.946  -5.072  1.00 19.91           H  
ATOM    572  HB2 ALA A  39      18.536  13.878  -4.867  1.00 19.91           H  
ATOM    573  HB3 ALA A  39      19.604  13.172  -3.630  1.00 19.91           H  
ATOM    574  N   ALA A  40      21.860  15.955  -3.583  1.00 25.66           N  
ATOM    575  CA  ALA A  40      23.202  16.184  -3.058  1.00 25.70           C  
ATOM    576  C   ALA A  40      23.118  17.295  -1.997  1.00 24.65           C  
ATOM    577  O   ALA A  40      23.760  17.265  -0.949  1.00 24.71           O  
ATOM    578  CB  ALA A  40      24.132  16.600  -4.224  1.00 25.63           C  
ATOM    579  H   ALA A  40      21.688  16.154  -4.558  1.00 25.66           H  
ATOM    580  HA  ALA A  40      23.607  15.281  -2.600  1.00 25.70           H  
ATOM    581  HB1 ALA A  40      23.743  17.503  -4.695  1.00 25.63           H  
ATOM    582  HB2 ALA A  40      24.175  15.796  -4.959  1.00 25.63           H  
ATOM    583  HB3 ALA A  40      25.133  16.794  -3.839  1.00 25.63           H  
ATOM    584  N   GLY A  41      22.279  18.270  -2.279  1.00 25.36           N  
ATOM    585  CA  GLY A  41      22.107  19.362  -1.342  1.00 23.28           C  
ATOM    586  C   GLY A  41      21.507  18.974  -0.012  1.00 20.96           C  
ATOM    587  O   GLY A  41      21.796  19.645   0.967  1.00 22.22           O  
ATOM    588  H   GLY A  41      21.758  18.257  -3.144  1.00 25.36           H  
ATOM    589  HA2 GLY A  41      21.455  20.104  -1.803  1.00 23.28           H  
ATOM    590  HA3 GLY A  41      23.086  19.804  -1.155  1.00 23.28           H  
ATOM    591  N   GLY A  42      20.686  17.913   0.033  1.00 20.47           N  
ATOM    592  CA  GLY A  42      20.044  17.500   1.270  1.00 18.88           C  
ATOM    593  C   GLY A  42      20.735  16.435   2.099  1.00 20.34           C  
ATOM    594  O   GLY A  42      20.126  15.856   3.000  1.00 19.59           O  
ATOM    595  H   GLY A  42      20.510  17.389  -0.813  1.00 20.47           H  
ATOM    596  HA2 GLY A  42      19.054  17.122   1.013  1.00 18.88           H  
ATOM    597  HA3 GLY A  42      19.943  18.386   1.897  1.00 18.88           H  
ATOM    598  N   LEU A  43      21.997  16.145   1.815  1.00 21.67           N  
ATOM    599  CA  LEU A  43      22.683  15.114   2.578  1.00 22.58           C  
ATOM    600  C   LEU A  43      23.216  15.651   3.911  1.00 24.24           C  
ATOM    601  O   LEU A  43      23.379  16.877   4.104  1.00 24.10           O  
ATOM    602  CB  LEU A  43      23.828  14.509   1.738  1.00 24.37           C  
ATOM    603  CG  LEU A  43      23.476  13.804   0.414  1.00 24.13           C  
ATOM    604  CD1 LEU A  43      24.704  13.375  -0.316  1.00 19.37           C  
ATOM    605  CD2 LEU A  43      22.606  12.598   0.705  1.00 25.54           C  
ATOM    606  H   LEU A  43      22.478  16.636   1.075  1.00 21.67           H  
ATOM    607  HA  LEU A  43      21.960  14.333   2.811  1.00 22.58           H  
ATOM    608  HB2 LEU A  43      24.336  13.778   2.367  1.00 24.37           H  
ATOM    609  HB3 LEU A  43      24.514  15.321   1.498  1.00 24.37           H  
ATOM    610  HG  LEU A  43      22.938  14.509  -0.219  1.00 24.13           H  
ATOM    611 HD11 LEU A  43      25.262  12.667   0.297  1.00 19.37           H  
ATOM    612 HD12 LEU A  43      25.326  14.246  -0.524  1.00 19.37           H  
ATOM    613 HD13 LEU A  43      24.421  12.899  -1.255  1.00 19.37           H  
ATOM    614 HD21 LEU A  43      23.153  11.900   1.338  1.00 25.54           H  
ATOM    615 HD22 LEU A  43      22.340  12.108  -0.231  1.00 25.54           H  
ATOM    616 HD23 LEU A  43      21.699  12.919   1.217  1.00 25.54           H  
ATOM    617  N   GLN A  44      23.489  14.726   4.827  1.00 23.69           N  
ATOM    618  CA  GLN A  44      23.982  15.082   6.139  1.00 23.84           C  
ATOM    619  C   GLN A  44      25.408  15.563   5.991  1.00 25.18           C  
ATOM    620  O   GLN A  44      26.031  15.360   4.966  1.00 28.97           O  
ATOM    621  CB  GLN A  44      23.911  13.878   7.074  1.00 18.94           C  
ATOM    622  CG  GLN A  44      24.531  14.077   8.429  1.00 19.81           C  
ATOM    623  CD  GLN A  44      23.878  15.239   9.245  1.00 23.51           C  
ATOM    624  OE1 GLN A  44      24.539  16.235   9.518  1.00 26.47           O  
ATOM    625  NE2 GLN A  44      22.591  15.094   9.637  1.00 20.41           N  
ATOM    626  H   GLN A  44      23.349  13.752   4.601  1.00 23.69           H  
ATOM    627  HA  GLN A  44      23.369  15.873   6.572  1.00 23.84           H  
ATOM    628  HB2 GLN A  44      24.421  13.045   6.590  1.00 18.94           H  
ATOM    629  HB3 GLN A  44      22.860  13.626   7.219  1.00 18.94           H  
ATOM    630  HG2 GLN A  44      25.589  14.301   8.295  1.00 19.81           H  
ATOM    631  HG3 GLN A  44      24.424  13.153   8.997  1.00 19.81           H  
ATOM    632 HE21 GLN A  44      22.142  15.822  10.174  1.00 20.41           H  
ATOM    633 HE22 GLN A  44      22.080  14.258   9.392  1.00 20.41           H  
ATOM    634  N   MET A  45      25.938  16.155   7.041  1.00 25.22           N  
ATOM    635  CA  MET A  45      27.279  16.707   7.044  1.00 24.58           C  
ATOM    636  C   MET A  45      28.405  15.718   7.448  1.00 23.84           C  
ATOM    637  O   MET A  45      28.177  14.752   8.199  1.00 22.19           O  
ATOM    638  CB  MET A  45      27.239  17.908   7.995  1.00 23.87           C  
ATOM    639  CG  MET A  45      28.518  18.667   8.190  1.00 28.64           C  
ATOM    640  SD  MET A  45      28.802  19.790   6.808  1.00 26.11           S  
ATOM    641  CE  MET A  45      27.327  20.582   6.736  1.00 27.32           C  
ATOM    642  H   MET A  45      25.385  16.228   7.883  1.00 25.22           H  
ATOM    643  HA  MET A  45      27.541  16.979   6.022  1.00 24.58           H  
ATOM    644  HB2 MET A  45      26.921  17.543   8.972  1.00 23.87           H  
ATOM    645  HB3 MET A  45      26.497  18.608   7.610  1.00 23.87           H  
ATOM    646  HG2 MET A  45      29.347  17.962   8.256  1.00 28.64           H  
ATOM    647  HG3 MET A  45      28.456  19.243   9.113  1.00 28.64           H  
ATOM    648  HE1 MET A  45      27.346  21.312   5.927  1.00 27.32           H  
ATOM    649  HE2 MET A  45      27.142  21.092   7.681  1.00 27.32           H  
ATOM    650  HE3 MET A  45      26.534  19.857   6.553  1.00 27.32           H  
ATOM    651  N   ILE A  46      29.611  15.922   6.921  1.00 21.14           N  
ATOM    652  CA  ILE A  46      30.734  15.090   7.375  1.00 22.56           C  
ATOM    653  C   ILE A  46      31.831  16.053   7.847  1.00 23.32           C  
ATOM    654  O   ILE A  46      31.703  17.270   7.669  1.00 22.47           O  
ATOM    655  CB  ILE A  46      31.307  14.128   6.275  1.00 22.20           C  
ATOM    656  CG1 ILE A  46      31.911  14.921   5.099  1.00 20.95           C  
ATOM    657  CG2 ILE A  46      30.226  13.136   5.875  1.00 18.23           C  
ATOM    658  CD1 ILE A  46      32.317  14.056   3.871  1.00 19.22           C  
ATOM    659  H   ILE A  46      29.751  16.637   6.221  1.00 21.14           H  
ATOM    660  HA  ILE A  46      30.377  14.433   8.168  1.00 22.56           H  
ATOM    661  HB  ILE A  46      32.141  13.549   6.671  1.00 22.20           H  
ATOM    662 HG12 ILE A  46      32.801  15.438   5.459  1.00 20.95           H  
ATOM    663 HG13 ILE A  46      31.174  15.653   4.769  1.00 20.95           H  
ATOM    664 HG21 ILE A  46      29.369  13.675   5.471  1.00 18.23           H  
ATOM    665 HG22 ILE A  46      29.916  12.564   6.750  1.00 18.23           H  
ATOM    666 HG23 ILE A  46      30.618  12.458   5.117  1.00 18.23           H  
ATOM    667 HD11 ILE A  46      33.055  13.315   4.177  1.00 19.22           H  
ATOM    668 HD12 ILE A  46      32.744  14.697   3.100  1.00 19.22           H  
ATOM    669 HD13 ILE A  46      31.436  13.550   3.476  1.00 19.22           H  
ATOM    670  N   GLY A  47      32.867  15.527   8.485  1.00 23.78           N  
ATOM    671  CA  GLY A  47      33.949  16.376   8.967  1.00 25.88           C  
ATOM    672  C   GLY A  47      34.696  17.087   7.837  1.00 28.59           C  
ATOM    673  O   GLY A  47      35.082  16.461   6.836  1.00 28.39           O  
ATOM    674  H   GLY A  47      32.907  14.530   8.638  1.00 23.78           H  
ATOM    675  HA2 GLY A  47      34.658  15.757   9.517  1.00 25.88           H  
ATOM    676  HA3 GLY A  47      33.529  17.129   9.634  1.00 25.88           H  
ATOM    677  N   SER A  48      34.908  18.393   7.988  1.00 29.16           N  
ATOM    678  CA  SER A  48      35.587  19.176   6.945  1.00 30.54           C  
ATOM    679  C   SER A  48      37.017  18.758   6.690  1.00 30.51           C  
ATOM    680  O   SER A  48      37.618  19.174   5.715  1.00 30.87           O  
ATOM    681  CB  SER A  48      35.535  20.675   7.271  1.00 27.42           C  
ATOM    682  OG  SER A  48      35.939  20.878   8.597  1.00 27.59           O  
ATOM    683  H   SER A  48      34.598  18.853   8.832  1.00 29.16           H  
ATOM    684  HA  SER A  48      35.037  18.972   6.026  1.00 30.54           H  
ATOM    685  HB2 SER A  48      34.516  21.040   7.141  1.00 27.42           H  
ATOM    686  HB3 SER A  48      36.203  21.216   6.601  1.00 27.42           H  
ATOM    687  HG  SER A  48      35.897  21.821   8.772  1.00 27.59           H  
ATOM    688  N   MET A  49      37.562  17.926   7.559  1.00 32.22           N  
ATOM    689  CA  MET A  49      38.931  17.473   7.377  1.00 34.81           C  
ATOM    690  C   MET A  49      39.028  15.970   7.472  1.00 34.41           C  
ATOM    691  O   MET A  49      40.099  15.421   7.697  1.00 35.92           O  
ATOM    692  CB  MET A  49      39.858  18.143   8.403  1.00 37.53           C  
ATOM    693  CG  MET A  49      39.957  19.678   8.191  1.00 42.88           C  
ATOM    694  SD  MET A  49      41.093  20.556   9.318  1.00 47.37           S  
ATOM    695  CE  MET A  49      42.739  19.802   8.894  1.00 46.69           C  
ATOM    696  H   MET A  49      37.026  17.604   8.352  1.00 32.22           H  
ATOM    697  HA  MET A  49      39.252  17.763   6.376  1.00 34.81           H  
ATOM    698  HB2 MET A  49      40.854  17.711   8.310  1.00 37.53           H  
ATOM    699  HB3 MET A  49      39.471  17.951   9.404  1.00 37.53           H  
ATOM    700  HG2 MET A  49      38.961  20.100   8.323  1.00 42.88           H  
ATOM    701  HG3 MET A  49      40.294  19.855   7.170  1.00 42.88           H  
ATOM    702  HE1 MET A  49      43.515  20.253   9.513  1.00 46.69           H  
ATOM    703  HE2 MET A  49      42.962  19.983   7.842  1.00 46.69           H  
ATOM    704  HE3 MET A  49      42.705  18.728   9.079  1.00 46.69           H  
ATOM    705  N   SER A  50      37.898  15.300   7.308  1.00 34.14           N  
ATOM    706  CA  SER A  50      37.869  13.847   7.359  1.00 34.11           C  
ATOM    707  C   SER A  50      38.529  13.249   6.097  1.00 34.08           C  
ATOM    708  O   SER A  50      38.768  13.937   5.109  1.00 32.47           O  
ATOM    709  CB  SER A  50      36.419  13.370   7.497  1.00 32.33           C  
ATOM    710  OG  SER A  50      35.612  13.809   6.425  1.00 30.77           O  
ATOM    711  H   SER A  50      37.040  15.807   7.144  1.00 34.14           H  
ATOM    712  HA  SER A  50      38.436  13.505   8.225  1.00 34.11           H  
ATOM    713  HB2 SER A  50      36.008  13.759   8.429  1.00 32.33           H  
ATOM    714  HB3 SER A  50      36.408  12.280   7.522  1.00 32.33           H  
ATOM    715  HG  SER A  50      35.629  14.769   6.423  1.00 30.77           H  
ATOM    716  N   LYS A  51      38.848  11.969   6.139  1.00 36.23           N  
ATOM    717  CA  LYS A  51      39.463  11.350   4.977  1.00 37.31           C  
ATOM    718  C   LYS A  51      38.461  11.352   3.813  1.00 35.21           C  
ATOM    719  O   LYS A  51      38.846  11.552   2.653  1.00 33.66           O  
ATOM    720  CB  LYS A  51      39.937   9.930   5.293  1.00 38.88           C  
ATOM    721  CG  LYS A  51      40.193   9.173   4.023  1.00 45.67           C  
ATOM    722  CD  LYS A  51      41.118   7.967   4.179  1.00 51.56           C  
ATOM    723  CE  LYS A  51      41.526   7.446   2.778  1.00 53.85           C  
ATOM    724  NZ  LYS A  51      42.414   6.247   2.811  1.00 56.46           N1+
ATOM    725  H   LYS A  51      38.666  11.425   6.970  1.00 36.23           H  
ATOM    726  HA  LYS A  51      40.343  11.926   4.692  1.00 37.31           H  
ATOM    727  HB2 LYS A  51      39.170   9.415   5.871  1.00 38.88           H  
ATOM    728  HB3 LYS A  51      40.858   9.979   5.874  1.00 38.88           H  
ATOM    729  HG2 LYS A  51      40.644   9.857   3.304  1.00 45.67           H  
ATOM    730  HG3 LYS A  51      39.236   8.820   3.638  1.00 45.67           H  
ATOM    731  HD2 LYS A  51      40.598   7.178   4.723  1.00 51.56           H  
ATOM    732  HD3 LYS A  51      42.010   8.262   4.731  1.00 51.56           H  
ATOM    733  HE2 LYS A  51      42.049   8.246   2.254  1.00 53.85           H  
ATOM    734  HE3 LYS A  51      40.619   7.186   2.232  1.00 53.85           H  
ATOM    735  HZ1 LYS A  51      42.636   5.967   1.867  1.00 56.46           H  
ATOM    736  HZ2 LYS A  51      41.941   5.490   3.284  1.00 56.46           H  
ATOM    737  HZ3 LYS A  51      43.266   6.472   3.305  1.00 56.46           H  
ATOM    738  N   ASP A  52      37.183  11.175   4.135  1.00 32.58           N  
ATOM    739  CA  ASP A  52      36.125  11.188   3.118  1.00 31.73           C  
ATOM    740  C   ASP A  52      35.926  12.528   2.445  1.00 29.05           C  
ATOM    741  O   ASP A  52      35.606  12.592   1.249  1.00 29.08           O  
ATOM    742  CB  ASP A  52      34.808  10.767   3.729  1.00 33.45           C  
ATOM    743  CG  ASP A  52      34.829   9.368   4.175  1.00 35.54           C  
ATOM    744  OD1 ASP A  52      34.465   8.506   3.349  1.00 36.11           O  
ATOM    745  OD2 ASP A  52      35.227   9.139   5.341  1.00 36.31           O1-
ATOM    746  H   ASP A  52      36.934  11.028   5.103  1.00 32.58           H  
ATOM    747  HA  ASP A  52      36.456  10.486   2.353  1.00 31.73           H  
ATOM    748  HB2 ASP A  52      34.021  10.887   2.985  1.00 33.45           H  
ATOM    749  HB3 ASP A  52      34.598  11.406   4.586  1.00 33.45           H  
ATOM    750  N   MET A  53      36.035  13.600   3.219  1.00 28.05           N  
ATOM    751  CA  MET A  53      35.933  14.945   2.643  1.00 27.94           C  
ATOM    752  C   MET A  53      37.085  15.132   1.631  1.00 27.53           C  
ATOM    753  O   MET A  53      36.897  15.695   0.569  1.00 28.91           O  
ATOM    754  CB  MET A  53      36.062  16.012   3.726  1.00 26.10           C  
ATOM    755  CG  MET A  53      35.764  17.407   3.210  1.00 29.15           C  
ATOM    756  SD  MET A  53      34.062  17.653   2.586  1.00 32.34           S  
ATOM    757  CE  MET A  53      34.314  17.895   0.923  1.00 31.15           C  
ATOM    758  H   MET A  53      36.189  13.489   4.211  1.00 28.05           H  
ATOM    759  HA  MET A  53      34.961  15.049   2.160  1.00 27.94           H  
ATOM    760  HB2 MET A  53      37.080  15.994   4.114  1.00 26.10           H  
ATOM    761  HB3 MET A  53      35.363  15.780   4.529  1.00 26.10           H  
ATOM    762  HG2 MET A  53      36.457  17.622   2.396  1.00 29.15           H  
ATOM    763  HG3 MET A  53      35.931  18.112   4.025  1.00 29.15           H  
ATOM    764  HE1 MET A  53      33.355  18.056   0.430  1.00 31.15           H  
ATOM    765  HE2 MET A  53      34.799  17.016   0.497  1.00 31.15           H  
ATOM    766  HE3 MET A  53      34.950  18.768   0.775  1.00 31.15           H  
ATOM    767  N   TYR A  54      38.275  14.651   1.967  1.00 27.96           N  
ATOM    768  CA  TYR A  54      39.427  14.797   1.085  1.00 30.41           C  
ATOM    769  C   TYR A  54      39.222  14.033  -0.203  1.00 31.36           C  
ATOM    770  O   TYR A  54      39.575  14.518  -1.290  1.00 32.24           O  
ATOM    771  CB  TYR A  54      40.721  14.338   1.776  1.00 30.03           C  
ATOM    772  CG  TYR A  54      41.156  15.236   2.922  1.00 31.06           C  
ATOM    773  CD1 TYR A  54      41.905  14.728   3.987  1.00 31.34           C  
ATOM    774  CD2 TYR A  54      40.762  16.574   2.977  1.00 29.13           C  
ATOM    775  CE1 TYR A  54      42.241  15.534   5.095  1.00 31.92           C  
ATOM    776  CE2 TYR A  54      41.087  17.378   4.055  1.00 29.47           C  
ATOM    777  CZ  TYR A  54      41.825  16.862   5.124  1.00 32.16           C  
ATOM    778  OH  TYR A  54      42.121  17.669   6.230  1.00 32.69           O  
ATOM    779  H   TYR A  54      38.385  14.175   2.851  1.00 27.96           H  
ATOM    780  HA  TYR A  54      39.525  15.856   0.848  1.00 30.41           H  
ATOM    781  HB2 TYR A  54      41.519  14.318   1.033  1.00 30.03           H  
ATOM    782  HB3 TYR A  54      40.564  13.333   2.168  1.00 30.03           H  
ATOM    783  HD1 TYR A  54      42.233  13.699   3.961  1.00 31.34           H  
ATOM    784  HD2 TYR A  54      40.191  16.991   2.160  1.00 29.13           H  
ATOM    785  HE1 TYR A  54      42.815  15.125   5.913  1.00 31.92           H  
ATOM    786  HE2 TYR A  54      40.769  18.410   4.071  1.00 29.47           H  
ATOM    787  HH  TYR A  54      42.631  17.240   6.921  1.00 32.69           H  
ATOM    788  N   GLN A  55      38.655  12.838  -0.084  1.00 31.20           N  
ATOM    789  CA  GLN A  55      38.383  12.021  -1.247  1.00 30.22           C  
ATOM    790  C   GLN A  55      37.446  12.762  -2.202  1.00 29.15           C  
ATOM    791  O   GLN A  55      37.701  12.786  -3.417  1.00 29.86           O  
ATOM    792  CB  GLN A  55      37.758  10.697  -0.830  1.00 33.22           C  
ATOM    793  CG  GLN A  55      37.249   9.810  -1.997  1.00 39.96           C  
ATOM    794  CD  GLN A  55      38.359   9.275  -2.919  1.00 42.40           C  
ATOM    795  OE1 GLN A  55      39.423   8.843  -2.448  1.00 42.58           O  
ATOM    796  NE2 GLN A  55      38.102   9.291  -4.239  1.00 42.40           N  
ATOM    797  H   GLN A  55      38.410  12.494   0.833  1.00 31.20           H  
ATOM    798  HA  GLN A  55      39.324  11.819  -1.758  1.00 30.22           H  
ATOM    799  HB2 GLN A  55      36.912  10.914  -0.178  1.00 33.22           H  
ATOM    800  HB3 GLN A  55      38.507  10.130  -0.277  1.00 33.22           H  
ATOM    801  HG2 GLN A  55      36.561  10.402  -2.600  1.00 39.96           H  
ATOM    802  HG3 GLN A  55      36.719   8.958  -1.572  1.00 39.96           H  
ATOM    803 HE21 GLN A  55      38.789   8.942  -4.892  1.00 42.40           H  
ATOM    804 HE22 GLN A  55      37.222   9.652  -4.578  1.00 42.40           H  
ATOM    805  N   ILE A  56      36.395  13.394  -1.661  1.00 27.23           N  
ATOM    806  CA  ILE A  56      35.408  14.107  -2.488  1.00 23.83           C  
ATOM    807  C   ILE A  56      36.124  15.291  -3.103  1.00 23.91           C  
ATOM    808  O   ILE A  56      35.872  15.682  -4.269  1.00 23.39           O  
ATOM    809  CB  ILE A  56      34.217  14.528  -1.619  1.00 24.86           C  
ATOM    810  CG1 ILE A  56      33.445  13.283  -1.181  1.00 24.82           C  
ATOM    811  CG2 ILE A  56      33.313  15.487  -2.348  1.00 25.22           C  
ATOM    812  CD1 ILE A  56      32.333  13.544  -0.203  1.00 21.30           C  
ATOM    813  H   ILE A  56      36.277  13.381  -0.658  1.00 27.23           H  
ATOM    814  HA  ILE A  56      35.005  13.478  -3.282  1.00 23.83           H  
ATOM    815  HB  ILE A  56      34.595  15.048  -0.739  1.00 24.86           H  
ATOM    816 HG12 ILE A  56      34.150  12.592  -0.717  1.00 24.82           H  
ATOM    817 HG13 ILE A  56      33.014  12.821  -2.069  1.00 24.82           H  
ATOM    818 HG21 ILE A  56      32.912  15.003  -3.239  1.00 25.22           H  
ATOM    819 HG22 ILE A  56      33.880  16.371  -2.639  1.00 25.22           H  
ATOM    820 HG23 ILE A  56      32.492  15.781  -1.694  1.00 25.22           H  
ATOM    821 HD11 ILE A  56      32.741  14.007   0.696  1.00 21.30           H  
ATOM    822 HD12 ILE A  56      31.852  12.602   0.060  1.00 21.30           H  
ATOM    823 HD13 ILE A  56      31.600  14.212  -0.656  1.00 21.30           H  
ATOM    824  N   MET A  57      37.050  15.849  -2.323  1.00 23.67           N  
ATOM    825  CA  MET A  57      37.873  16.978  -2.766  1.00 23.45           C  
ATOM    826  C   MET A  57      38.776  16.571  -3.940  1.00 23.09           C  
ATOM    827  O   MET A  57      38.903  17.287  -4.943  1.00 24.66           O  
ATOM    828  CB  MET A  57      38.716  17.493  -1.591  1.00 24.83           C  
ATOM    829  CG  MET A  57      38.051  18.632  -0.852  1.00 25.65           C  
ATOM    830  SD  MET A  57      38.783  18.873   0.756  1.00 30.23           S  
ATOM    831  CE  MET A  57      39.831  20.338   0.363  1.00 26.37           C  
ATOM    832  H   MET A  57      37.189  15.480  -1.393  1.00 23.67           H  
ATOM    833  HA  MET A  57      37.216  17.776  -3.112  1.00 23.45           H  
ATOM    834  HB2 MET A  57      39.675  17.839  -1.975  1.00 24.83           H  
ATOM    835  HB3 MET A  57      38.879  16.672  -0.893  1.00 24.83           H  
ATOM    836  HG2 MET A  57      36.992  18.406  -0.730  1.00 25.65           H  
ATOM    837  HG3 MET A  57      38.163  19.547  -1.434  1.00 25.65           H  
ATOM    838  HE1 MET A  57      40.376  20.645   1.256  1.00 26.37           H  
ATOM    839  HE2 MET A  57      39.197  21.158   0.025  1.00 26.37           H  
ATOM    840  HE3 MET A  57      40.539  20.078  -0.424  1.00 26.37           H  
ATOM    841  N   ASP A  58      39.418  15.418  -3.840  1.00 23.48           N  
ATOM    842  CA  ASP A  58      40.243  14.998  -4.949  1.00 23.63           C  
ATOM    843  C   ASP A  58      39.379  14.766  -6.211  1.00 24.98           C  
ATOM    844  O   ASP A  58      39.762  15.198  -7.323  1.00 24.93           O  
ATOM    845  CB  ASP A  58      41.038  13.761  -4.558  1.00 24.59           C  
ATOM    846  CG  ASP A  58      41.986  14.032  -3.401  1.00 27.81           C  
ATOM    847  OD1 ASP A  58      42.376  15.209  -3.195  1.00 27.87           O  
ATOM    848  OD2 ASP A  58      42.355  13.072  -2.697  1.00 29.63           O1-
ATOM    849  H   ASP A  58      39.333  14.847  -3.011  1.00 23.48           H  
ATOM    850  HA  ASP A  58      40.955  15.786  -5.194  1.00 23.63           H  
ATOM    851  HB2 ASP A  58      41.619  13.430  -5.419  1.00 24.59           H  
ATOM    852  HB3 ASP A  58      40.343  12.974  -4.266  1.00 24.59           H  
ATOM    853  N   GLU A  59      38.201  14.142  -6.043  1.00 24.64           N  
ATOM    854  CA  GLU A  59      37.333  13.887  -7.194  1.00 25.90           C  
ATOM    855  C   GLU A  59      36.947  15.198  -7.877  1.00 25.49           C  
ATOM    856  O   GLU A  59      36.900  15.265  -9.102  1.00 24.25           O  
ATOM    857  CB  GLU A  59      36.071  13.087  -6.790  1.00 25.58           C  
ATOM    858  CG  GLU A  59      36.441  11.828  -6.024  1.00 31.79           C  
ATOM    859  CD  GLU A  59      35.309  10.826  -5.833  1.00 33.21           C  
ATOM    860  OE1 GLU A  59      34.160  11.127  -6.217  1.00 38.42           O  
ATOM    861  OE2 GLU A  59      35.580   9.726  -5.292  1.00 34.21           O1-
ATOM    862  H   GLU A  59      37.914  13.848  -5.120  1.00 24.64           H  
ATOM    863  HA  GLU A  59      37.894  13.278  -7.903  1.00 25.90           H  
ATOM    864  HB2 GLU A  59      35.524  12.808  -7.690  1.00 25.58           H  
ATOM    865  HB3 GLU A  59      35.439  13.714  -6.160  1.00 25.58           H  
ATOM    866  HG2 GLU A  59      36.797  12.126  -5.038  1.00 31.79           H  
ATOM    867  HG3 GLU A  59      37.245  11.329  -6.565  1.00 31.79           H  
ATOM    868  N   ILE A  60      36.677  16.236  -7.087  1.00 25.59           N  
ATOM    869  CA  ILE A  60      36.296  17.519  -7.662  1.00 26.70           C  
ATOM    870  C   ILE A  60      37.486  18.090  -8.428  1.00 27.83           C  
ATOM    871  O   ILE A  60      37.309  18.748  -9.448  1.00 28.18           O  
ATOM    872  CB  ILE A  60      35.835  18.527  -6.553  1.00 25.55           C  
ATOM    873  CG1 ILE A  60      34.444  18.130  -6.056  1.00 22.70           C  
ATOM    874  CG2 ILE A  60      35.821  19.959  -7.085  1.00 20.96           C  
ATOM    875  CD1 ILE A  60      34.046  18.775  -4.706  1.00 24.72           C  
ATOM    876  H   ILE A  60      36.737  16.133  -6.084  1.00 25.59           H  
ATOM    877  HA  ILE A  60      35.455  17.366  -8.338  1.00 26.70           H  
ATOM    878  HB  ILE A  60      36.543  18.487  -5.725  1.00 25.55           H  
ATOM    879 HG12 ILE A  60      34.419  17.047  -5.938  1.00 22.70           H  
ATOM    880 HG13 ILE A  60      33.714  18.431  -6.807  1.00 22.70           H  
ATOM    881 HG21 ILE A  60      35.120  20.031  -7.917  1.00 20.96           H  
ATOM    882 HG22 ILE A  60      36.820  20.229  -7.427  1.00 20.96           H  
ATOM    883 HG23 ILE A  60      35.513  20.639  -6.291  1.00 20.96           H  
ATOM    884 HD11 ILE A  60      34.765  18.486  -3.939  1.00 24.72           H  
ATOM    885 HD12 ILE A  60      33.052  18.433  -4.419  1.00 24.72           H  
ATOM    886 HD13 ILE A  60      34.041  19.860  -4.809  1.00 24.72           H  
ATOM    887  N   LYS A  61      38.693  17.826  -7.934  1.00 29.22           N  
ATOM    888  CA  LYS A  61      39.878  18.321  -8.603  1.00 30.66           C  
ATOM    889  C   LYS A  61      39.994  17.661  -9.973  1.00 29.89           C  
ATOM    890  O   LYS A  61      40.142  18.355 -11.004  1.00 28.71           O  
ATOM    891  CB  LYS A  61      41.114  18.063  -7.748  1.00 32.74           C  
ATOM    892  CG  LYS A  61      41.605  19.327  -7.060  1.00 34.61           C  
ATOM    893  CD  LYS A  61      42.552  19.053  -5.882  1.00 35.50           C  
ATOM    894  CE  LYS A  61      43.858  18.386  -6.294  1.00 36.11           C  
ATOM    895  NZ  LYS A  61      44.895  18.419  -5.201  1.00 34.76           N1+
ATOM    896  H   LYS A  61      38.783  17.279  -7.090  1.00 29.22           H  
ATOM    897  HA  LYS A  61      39.800  19.399  -8.745  1.00 30.66           H  
ATOM    898  HB2 LYS A  61      41.909  17.678  -8.386  1.00 32.74           H  
ATOM    899  HB3 LYS A  61      40.868  17.322  -6.988  1.00 32.74           H  
ATOM    900  HG2 LYS A  61      40.740  19.876  -6.687  1.00 34.61           H  
ATOM    901  HG3 LYS A  61      42.133  19.936  -7.793  1.00 34.61           H  
ATOM    902  HD2 LYS A  61      42.041  18.402  -5.173  1.00 35.50           H  
ATOM    903  HD3 LYS A  61      42.786  20.002  -5.400  1.00 35.50           H  
ATOM    904  HE2 LYS A  61      44.254  18.904  -7.167  1.00 36.11           H  
ATOM    905  HE3 LYS A  61      43.654  17.346  -6.550  1.00 36.11           H  
ATOM    906  HZ1 LYS A  61      45.154  17.475  -4.954  1.00 34.76           H  
ATOM    907  HZ2 LYS A  61      44.515  18.887  -4.390  1.00 34.76           H  
ATOM    908  HZ3 LYS A  61      45.711  18.918  -5.526  1.00 34.76           H  
ATOM    909  N   GLU A  62      39.903  16.336  -9.985  1.00 28.68           N  
ATOM    910  CA  GLU A  62      39.952  15.590 -11.246  1.00 31.38           C  
ATOM    911  C   GLU A  62      38.836  16.114 -12.144  1.00 30.75           C  
ATOM    912  O   GLU A  62      38.989  16.206 -13.366  1.00 31.72           O  
ATOM    913  CB  GLU A  62      39.755  14.095 -11.001  1.00 33.27           C  
ATOM    914  CG  GLU A  62      40.917  13.428 -10.306  1.00 38.26           C  
ATOM    915  CD  GLU A  62      40.796  11.923 -10.322  1.00 43.72           C  
ATOM    916  OE1 GLU A  62      40.612  11.369 -11.431  1.00 46.82           O  
ATOM    917  OE2 GLU A  62      40.894  11.288  -9.241  1.00 47.47           O1-
ATOM    918  H   GLU A  62      39.799  15.836  -9.114  1.00 28.68           H  
ATOM    919  HA  GLU A  62      40.926  15.727 -11.716  1.00 31.38           H  
ATOM    920  HB2 GLU A  62      39.606  13.607 -11.964  1.00 33.27           H  
ATOM    921  HB3 GLU A  62      38.866  13.963 -10.385  1.00 33.27           H  
ATOM    922  HG2 GLU A  62      40.950  13.768  -9.271  1.00 38.26           H  
ATOM    923  HG3 GLU A  62      41.840  13.712 -10.811  1.00 38.26           H  
ATOM    924  N   GLY A  63      37.722  16.480 -11.503  1.00 31.29           N  
ATOM    925  CA  GLY A  63      36.567  17.023 -12.190  1.00 27.95           C  
ATOM    926  C   GLY A  63      36.917  18.349 -12.832  1.00 27.76           C  
ATOM    927  O   GLY A  63      36.538  18.578 -13.976  1.00 26.70           O  
ATOM    928  H   GLY A  63      37.683  16.374 -10.499  1.00 31.29           H  
ATOM    929  HA2 GLY A  63      35.759  17.172 -11.474  1.00 27.95           H  
ATOM    930  HA3 GLY A  63      36.245  16.323 -12.961  1.00 27.95           H  
ATOM    931  N   ILE A  64      37.628  19.232 -12.123  1.00 27.62           N  
ATOM    932  CA  ILE A  64      37.989  20.520 -12.726  1.00 27.79           C  
ATOM    933  C   ILE A  64      39.029  20.392 -13.871  1.00 26.71           C  
ATOM    934  O   ILE A  64      38.974  21.132 -14.832  1.00 23.06           O  
ATOM    935  CB  ILE A  64      38.573  21.512 -11.722  1.00 27.93           C  
ATOM    936  CG1 ILE A  64      37.635  21.688 -10.527  1.00 30.10           C  
ATOM    937  CG2 ILE A  64      38.755  22.869 -12.424  1.00 27.89           C  
ATOM    938  CD1 ILE A  64      38.244  22.566  -9.389  1.00 26.57           C  
ATOM    939  H   ILE A  64      37.914  19.014 -11.179  1.00 27.62           H  
ATOM    940  HA  ILE A  64      37.039  20.886 -13.115  1.00 27.79           H  
ATOM    941  HB  ILE A  64      39.529  21.133 -11.360  1.00 27.93           H  
ATOM    942 HG12 ILE A  64      37.405  20.704 -10.119  1.00 30.10           H  
ATOM    943 HG13 ILE A  64      36.716  22.161 -10.875  1.00 30.10           H  
ATOM    944 HG21 ILE A  64      37.788  23.228 -12.777  1.00 27.89           H  
ATOM    945 HG22 ILE A  64      39.431  22.752 -13.271  1.00 27.89           H  
ATOM    946 HG23 ILE A  64      39.175  23.588 -11.721  1.00 27.89           H  
ATOM    947 HD11 ILE A  64      39.165  22.107  -9.029  1.00 26.57           H  
ATOM    948 HD12 ILE A  64      37.531  22.642  -8.568  1.00 26.57           H  
ATOM    949 HD13 ILE A  64      38.461  23.562  -9.775  1.00 26.57           H  
ATOM    950  N   GLN A  65      39.962  19.448 -13.740  1.00 27.48           N  
ATOM    951  CA  GLN A  65      40.996  19.219 -14.731  1.00 28.25           C  
ATOM    952  C   GLN A  65      40.330  18.804 -16.035  1.00 30.06           C  
ATOM    953  O   GLN A  65      40.701  19.287 -17.107  1.00 29.78           O  
ATOM    954  CB  GLN A  65      41.961  18.149 -14.202  1.00 30.98           C  
ATOM    955  CG  GLN A  65      42.732  18.660 -12.960  1.00 31.78           C  
ATOM    956  CD  GLN A  65      43.639  17.626 -12.307  1.00 32.55           C  
ATOM    957  OE1 GLN A  65      43.246  16.475 -12.085  1.00 31.97           O  
ATOM    958  NE2 GLN A  65      44.852  18.044 -11.976  1.00 29.77           N  
ATOM    959  H   GLN A  65      39.948  18.867 -12.914  1.00 27.48           H  
ATOM    960  HA  GLN A  65      41.576  20.122 -14.921  1.00 28.25           H  
ATOM    961  HB2 GLN A  65      42.675  17.895 -14.985  1.00 30.98           H  
ATOM    962  HB3 GLN A  65      41.392  17.261 -13.927  1.00 30.98           H  
ATOM    963  HG2 GLN A  65      42.003  18.989 -12.219  1.00 31.78           H  
ATOM    964  HG3 GLN A  65      43.347  19.506 -13.266  1.00 31.78           H  
ATOM    965 HE21 GLN A  65      45.498  17.413 -11.523  1.00 29.77           H  
ATOM    966 HE22 GLN A  65      45.131  18.994 -12.177  1.00 29.77           H  
ATOM    967  N   TYR A  66      39.319  17.941 -15.925  1.00 29.15           N  
ATOM    968  CA  TYR A  66      38.556  17.496 -17.063  1.00 28.46           C  
ATOM    969  C   TYR A  66      37.741  18.609 -17.747  1.00 28.00           C  
ATOM    970  O   TYR A  66      37.806  18.758 -18.968  1.00 29.69           O  
ATOM    971  CB  TYR A  66      37.611  16.334 -16.655  1.00 31.51           C  
ATOM    972  CG  TYR A  66      36.695  15.856 -17.790  1.00 33.75           C  
ATOM    973  CD1 TYR A  66      37.208  15.159 -18.907  1.00 36.52           C  
ATOM    974  CD2 TYR A  66      35.350  16.194 -17.801  1.00 33.29           C  
ATOM    975  CE1 TYR A  66      36.377  14.834 -20.012  1.00 36.59           C  
ATOM    976  CE2 TYR A  66      34.522  15.876 -18.871  1.00 34.98           C  
ATOM    977  CZ  TYR A  66      35.033  15.197 -19.978  1.00 37.33           C  
ATOM    978  OH  TYR A  66      34.183  14.867 -21.006  1.00 34.12           O  
ATOM    979  H   TYR A  66      39.080  17.586 -15.010  1.00 29.15           H  
ATOM    980  HA  TYR A  66      39.288  17.155 -17.795  1.00 28.46           H  
ATOM    981  HB2 TYR A  66      36.987  16.672 -15.828  1.00 31.51           H  
ATOM    982  HB3 TYR A  66      38.222  15.492 -16.328  1.00 31.51           H  
ATOM    983  HD1 TYR A  66      38.248  14.869 -18.921  1.00 36.52           H  
ATOM    984  HD2 TYR A  66      34.934  16.719 -16.954  1.00 33.29           H  
ATOM    985  HE1 TYR A  66      36.782  14.313 -20.867  1.00 36.59           H  
ATOM    986  HE2 TYR A  66      33.479  16.155 -18.846  1.00 34.98           H  
ATOM    987  HH  TYR A  66      34.594  14.401 -21.738  1.00 34.12           H  
ATOM    988  N   VAL A  67      36.960  19.393 -17.011  1.00 28.40           N  
ATOM    989  CA  VAL A  67      36.161  20.450 -17.677  1.00 27.35           C  
ATOM    990  C   VAL A  67      37.006  21.618 -18.158  1.00 28.98           C  
ATOM    991  O   VAL A  67      36.636  22.355 -19.085  1.00 27.66           O  
ATOM    992  CB  VAL A  67      34.968  20.962 -16.777  1.00 27.19           C  
ATOM    993  CG1 VAL A  67      34.126  19.739 -16.332  1.00 25.78           C  
ATOM    994  CG2 VAL A  67      35.451  21.766 -15.586  1.00 19.25           C  
ATOM    995  H   VAL A  67      36.911  19.270 -16.010  1.00 28.40           H  
ATOM    996  HA  VAL A  67      35.734  19.973 -18.559  1.00 27.35           H  
ATOM    997  HB  VAL A  67      34.349  21.641 -17.363  1.00 27.19           H  
ATOM    998 HG11 VAL A  67      34.749  19.063 -15.746  1.00 25.78           H  
ATOM    999 HG12 VAL A  67      33.751  19.217 -17.212  1.00 25.78           H  
ATOM   1000 HG13 VAL A  67      33.286  20.077 -15.725  1.00 25.78           H  
ATOM   1001 HG21 VAL A  67      36.080  21.138 -14.955  1.00 19.25           H  
ATOM   1002 HG22 VAL A  67      34.593  22.115 -15.011  1.00 19.25           H  
ATOM   1003 HG23 VAL A  67      36.027  22.623 -15.936  1.00 19.25           H  
ATOM   1004  N   PHE A  68      38.152  21.798 -17.507  1.00 30.78           N  
ATOM   1005  CA  PHE A  68      39.087  22.817 -17.947  1.00 32.17           C  
ATOM   1006  C   PHE A  68      39.993  22.202 -19.022  1.00 32.28           C  
ATOM   1007  O   PHE A  68      40.411  22.884 -19.935  1.00 33.17           O  
ATOM   1008  CB  PHE A  68      39.968  23.309 -16.802  1.00 30.22           C  
ATOM   1009  CG  PHE A  68      39.360  24.403 -15.999  1.00 28.69           C  
ATOM   1010  CD1 PHE A  68      40.083  24.993 -14.947  1.00 27.90           C  
ATOM   1011  CD2 PHE A  68      38.056  24.812 -16.236  1.00 27.34           C  
ATOM   1012  CE1 PHE A  68      39.491  25.968 -14.150  1.00 28.31           C  
ATOM   1013  CE2 PHE A  68      37.461  25.788 -15.441  1.00 27.35           C  
ATOM   1014  CZ  PHE A  68      38.175  26.369 -14.396  1.00 25.60           C  
ATOM   1015  H   PHE A  68      38.372  21.225 -16.705  1.00 30.78           H  
ATOM   1016  HA  PHE A  68      38.519  23.665 -18.330  1.00 32.17           H  
ATOM   1017  HB2 PHE A  68      40.906  23.673 -17.223  1.00 30.22           H  
ATOM   1018  HB3 PHE A  68      40.169  22.468 -16.139  1.00 30.22           H  
ATOM   1019  HD1 PHE A  68      41.102  24.688 -14.757  1.00 27.90           H  
ATOM   1020  HD2 PHE A  68      37.496  24.369 -17.046  1.00 27.34           H  
ATOM   1021  HE1 PHE A  68      40.049  26.415 -13.341  1.00 28.31           H  
ATOM   1022  HE2 PHE A  68      36.444  26.095 -15.635  1.00 27.35           H  
ATOM   1023  HZ  PHE A  68      37.714  27.126 -13.779  1.00 25.60           H  
ATOM   1024  N   GLN A  69      40.265  20.910 -18.923  1.00 32.70           N  
ATOM   1025  CA  GLN A  69      41.169  20.266 -19.869  1.00 35.72           C  
ATOM   1026  C   GLN A  69      42.592  20.803 -19.537  1.00 35.96           C  
ATOM   1027  O   GLN A  69      43.159  21.654 -20.226  1.00 36.50           O  
ATOM   1028  CB  GLN A  69      40.762  20.572 -21.333  1.00 36.30           C  
ATOM   1029  CG  GLN A  69      39.588  19.708 -21.898  1.00 37.92           C  
ATOM   1030  CD  GLN A  69      39.960  18.237 -22.060  1.00 40.52           C  
ATOM   1031  OE1 GLN A  69      40.951  17.917 -22.733  1.00 43.67           O  
ATOM   1032  NE2 GLN A  69      39.185  17.335 -21.439  1.00 38.01           N  
ATOM   1033  H   GLN A  69      39.842  20.365 -18.185  1.00 32.70           H  
ATOM   1034  HA  GLN A  69      41.134  19.180 -19.778  1.00 35.72           H  
ATOM   1035  HB2 GLN A  69      41.634  20.408 -21.966  1.00 36.30           H  
ATOM   1036  HB3 GLN A  69      40.465  21.619 -21.387  1.00 36.30           H  
ATOM   1037  HG2 GLN A  69      39.302  20.104 -22.872  1.00 37.92           H  
ATOM   1038  HG3 GLN A  69      38.742  19.780 -21.214  1.00 37.92           H  
ATOM   1039 HE21 GLN A  69      39.400  16.351 -21.510  1.00 38.01           H  
ATOM   1040 HE22 GLN A  69      38.387  17.640 -20.901  1.00 38.01           H  
ATOM   1041  N   THR A  70      43.121  20.319 -18.420  1.00 34.30           N  
ATOM   1042  CA  THR A  70      44.429  20.685 -17.947  1.00 32.78           C  
ATOM   1043  C   THR A  70      44.908  19.618 -16.996  1.00 32.96           C  
ATOM   1044  O   THR A  70      44.137  18.781 -16.520  1.00 32.36           O  
ATOM   1045  CB  THR A  70      44.433  22.017 -17.194  1.00 33.69           C  
ATOM   1046  OG1 THR A  70      45.723  22.205 -16.612  1.00 33.93           O  
ATOM   1047  CG2 THR A  70      43.412  22.022 -16.061  1.00 35.12           C  
ATOM   1048  H   THR A  70      42.579  19.662 -17.876  1.00 34.30           H  
ATOM   1049  HA  THR A  70      45.076  20.786 -18.819  1.00 32.78           H  
ATOM   1050  HB  THR A  70      44.184  22.808 -17.902  1.00 33.69           H  
ATOM   1051 HG21 THR A  70      43.655  21.233 -15.349  1.00 35.12           H  
ATOM   1052 HG22 THR A  70      42.416  21.849 -16.469  1.00 35.12           H  
ATOM   1053 HG23 THR A  70      43.435  22.987 -15.555  1.00 35.12           H  
ATOM   1054  HG1 THR A  70      46.366  22.202 -17.325  1.00 33.93           H  
ATOM   1055  N   ARG A  71      46.197  19.627 -16.730  1.00 34.59           N  
ATOM   1056  CA  ARG A  71      46.750  18.672 -15.788  1.00 36.21           C  
ATOM   1057  C   ARG A  71      47.395  19.449 -14.652  1.00 34.81           C  
ATOM   1058  O   ARG A  71      48.040  18.861 -13.790  1.00 35.82           O  
ATOM   1059  CB  ARG A  71      47.762  17.763 -16.488  1.00 39.52           C  
ATOM   1060  CG  ARG A  71      47.175  17.037 -17.726  1.00 44.93           C  
ATOM   1061  CD  ARG A  71      47.646  15.605 -17.736  1.00 49.44           C  
ATOM   1062  NE  ARG A  71      47.098  14.760 -18.804  1.00 53.46           N  
ATOM   1063  CZ  ARG A  71      47.334  14.896 -20.112  1.00 54.05           C  
ATOM   1064  NH1 ARG A  71      48.109  15.867 -20.591  1.00 52.81           N  
ATOM   1065  NH2 ARG A  71      46.821  14.005 -20.947  1.00 54.95           N1+
ATOM   1066  H   ARG A  71      46.801  20.299 -17.182  1.00 34.59           H  
ATOM   1067  HA  ARG A  71      45.965  18.031 -15.387  1.00 36.21           H  
ATOM   1068  HB2 ARG A  71      48.104  17.012 -15.776  1.00 39.52           H  
ATOM   1069  HB3 ARG A  71      48.608  18.370 -16.811  1.00 39.52           H  
ATOM   1070  HG2 ARG A  71      47.511  17.537 -18.634  1.00 44.93           H  
ATOM   1071  HG3 ARG A  71      46.086  17.062 -17.680  1.00 44.93           H  
ATOM   1072  HD2 ARG A  71      47.373  15.156 -16.781  1.00 49.44           H  
ATOM   1073  HD3 ARG A  71      48.731  15.611 -17.837  1.00 49.44           H  
ATOM   1074  HE  ARG A  71      46.486  14.007 -18.524  1.00 53.46           H  
ATOM   1075 HH11 ARG A  71      48.300  15.918 -21.581  1.00 52.81           H  
ATOM   1076 HH12 ARG A  71      48.506  16.552 -19.964  1.00 52.81           H  
ATOM   1077 HH21 ARG A  71      47.019  14.067 -21.935  1.00 54.95           H  
ATOM   1078 HH22 ARG A  71      46.232  13.264 -20.595  1.00 54.95           H  
ATOM   1079  N   ASN A  72      47.207  20.774 -14.648  1.00 33.19           N  
ATOM   1080  CA  ASN A  72      47.785  21.635 -13.602  1.00 33.20           C  
ATOM   1081  C   ASN A  72      47.549  21.111 -12.196  1.00 34.03           C  
ATOM   1082  O   ASN A  72      46.409  20.875 -11.791  1.00 31.54           O  
ATOM   1083  CB  ASN A  72      47.208  23.047 -13.661  1.00 32.45           C  
ATOM   1084  CG  ASN A  72      47.559  23.772 -14.932  1.00 32.25           C  
ATOM   1085  ND2 ASN A  72      46.976  24.811 -15.252  1.00 32.77           N  
ATOM   1086  OD1 ASN A  72      48.519  23.244 -15.658  1.00 33.63           O  
ATOM   1087  H   ASN A  72      46.654  21.195 -15.381  1.00 33.19           H  
ATOM   1088  HA  ASN A  72      48.856  21.640 -13.807  1.00 33.20           H  
ATOM   1089  HB2 ASN A  72      47.597  23.617 -12.817  1.00 32.45           H  
ATOM   1090  HB3 ASN A  72      46.122  22.982 -13.586  1.00 32.45           H  
ATOM   1091 HD21 ASN A  72      47.231  25.292 -16.103  1.00 32.77           H  
ATOM   1092 HD22 ASN A  72      46.244  25.181 -14.663  1.00 32.77           H  
ATOM   1093  N   PRO A  73      48.634  20.901 -11.430  1.00 36.61           N  
ATOM   1094  CA  PRO A  73      48.467  20.401 -10.054  1.00 35.06           C  
ATOM   1095  C   PRO A  73      47.807  21.503  -9.222  1.00 33.42           C  
ATOM   1096  O   PRO A  73      47.044  21.242  -8.270  1.00 30.11           O  
ATOM   1097  CB  PRO A  73      49.901  20.115  -9.598  1.00 35.62           C  
ATOM   1098  CG  PRO A  73      50.622  19.767 -10.895  1.00 37.54           C  
ATOM   1099  CD  PRO A  73      50.050  20.831 -11.856  1.00 38.07           C  
ATOM   1100  HA  PRO A  73      47.839  19.515  -9.960  1.00 35.06           H  
ATOM   1101  HB2 PRO A  73      49.929  19.278  -8.900  1.00 35.62           H  
ATOM   1102  HB3 PRO A  73      50.344  20.994  -9.129  1.00 35.62           H  
ATOM   1103  HG2 PRO A  73      50.379  18.758 -11.228  1.00 37.54           H  
ATOM   1104  HG3 PRO A  73      51.702  19.865 -10.789  1.00 37.54           H  
ATOM   1105  HD2 PRO A  73      50.550  21.791 -11.727  1.00 38.07           H  
ATOM   1106  HD3 PRO A  73      50.136  20.513 -12.895  1.00 38.07           H  
ATOM   1107  N   LEU A  74      48.089  22.748  -9.583  1.00 31.54           N  
ATOM   1108  CA  LEU A  74      47.475  23.798  -8.823  1.00 30.27           C  
ATOM   1109  C   LEU A  74      46.061  24.060  -9.367  1.00 29.48           C  
ATOM   1110  O   LEU A  74      45.800  25.047 -10.086  1.00 27.51           O  
ATOM   1111  CB  LEU A  74      48.354  25.058  -8.808  1.00 32.18           C  
ATOM   1112  CG  LEU A  74      47.896  26.169  -7.827  1.00 34.19           C  
ATOM   1113  CD1 LEU A  74      47.485  25.558  -6.509  1.00 31.81           C  
ATOM   1114  CD2 LEU A  74      49.018  27.176  -7.619  1.00 33.52           C  
ATOM   1115  H   LEU A  74      48.707  22.947 -10.357  1.00 31.54           H  
ATOM   1116  HA  LEU A  74      47.379  23.490  -7.782  1.00 30.27           H  
ATOM   1117  HB2 LEU A  74      48.360  25.477  -9.814  1.00 32.18           H  
ATOM   1118  HB3 LEU A  74      49.366  24.760  -8.532  1.00 32.18           H  
ATOM   1119  HG  LEU A  74      47.037  26.688  -8.253  1.00 34.19           H  
ATOM   1120 HD11 LEU A  74      48.335  25.035  -6.070  1.00 31.81           H  
ATOM   1121 HD12 LEU A  74      46.670  24.853  -6.674  1.00 31.81           H  
ATOM   1122 HD13 LEU A  74      47.153  26.345  -5.831  1.00 31.81           H  
ATOM   1123 HD21 LEU A  74      49.885  26.671  -7.193  1.00 33.52           H  
ATOM   1124 HD22 LEU A  74      48.682  27.959  -6.939  1.00 33.52           H  
ATOM   1125 HD23 LEU A  74      49.290  27.619  -8.577  1.00 33.52           H  
ATOM   1126  N   THR A  75      45.161  23.122  -9.020  1.00 28.72           N  
ATOM   1127  CA  THR A  75      43.744  23.187  -9.388  1.00 27.99           C  
ATOM   1128  C   THR A  75      42.807  22.948  -8.178  1.00 26.85           C  
ATOM   1129  O   THR A  75      42.952  21.957  -7.444  1.00 25.70           O  
ATOM   1130  CB  THR A  75      43.429  22.199 -10.522  1.00 26.82           C  
ATOM   1131  OG1 THR A  75      44.272  22.508 -11.630  1.00 27.72           O  
ATOM   1132  CG2 THR A  75      41.992  22.379 -11.019  1.00 27.37           C  
ATOM   1133  H   THR A  75      45.479  22.332  -8.477  1.00 28.72           H  
ATOM   1134  HA  THR A  75      43.555  24.200  -9.742  1.00 27.99           H  
ATOM   1135  HB  THR A  75      43.577  21.187 -10.145  1.00 26.82           H  
ATOM   1136 HG21 THR A  75      41.861  23.395 -11.392  1.00 27.37           H  
ATOM   1137 HG22 THR A  75      41.298  22.201 -10.197  1.00 27.37           H  
ATOM   1138 HG23 THR A  75      41.794  21.669 -11.822  1.00 27.37           H  
ATOM   1139  HG1 THR A  75      45.181  22.402 -11.341  1.00 27.72           H  
ATOM   1140  N   LEU A  76      41.862  23.864  -7.968  1.00 23.56           N  
ATOM   1141  CA  LEU A  76      40.956  23.733  -6.844  1.00 24.20           C  
ATOM   1142  C   LEU A  76      39.712  24.658  -6.847  1.00 24.83           C  
ATOM   1143  O   LEU A  76      39.489  25.502  -7.749  1.00 23.58           O  
ATOM   1144  CB  LEU A  76      41.738  23.933  -5.541  1.00 25.90           C  
ATOM   1145  CG  LEU A  76      42.525  25.262  -5.515  1.00 28.80           C  
ATOM   1146  CD1 LEU A  76      41.585  26.446  -5.330  1.00 25.93           C  
ATOM   1147  CD2 LEU A  76      43.540  25.222  -4.386  1.00 29.75           C  
ATOM   1148  H   LEU A  76      41.777  24.652  -8.594  1.00 23.56           H  
ATOM   1149  HA  LEU A  76      40.547  22.727  -6.934  1.00 24.20           H  
ATOM   1150  HB2 LEU A  76      42.442  23.109  -5.427  1.00 25.90           H  
ATOM   1151  HB3 LEU A  76      41.035  23.928  -4.708  1.00 25.90           H  
ATOM   1152  HG  LEU A  76      43.040  25.385  -6.468  1.00 28.80           H  
ATOM   1153 HD11 LEU A  76      41.057  26.346  -4.382  1.00 25.93           H  
ATOM   1154 HD12 LEU A  76      40.864  26.468  -6.147  1.00 25.93           H  
ATOM   1155 HD13 LEU A  76      42.162  27.371  -5.329  1.00 25.93           H  
ATOM   1156 HD21 LEU A  76      43.021  25.099  -3.435  1.00 29.75           H  
ATOM   1157 HD22 LEU A  76      44.106  26.153  -4.373  1.00 29.75           H  
ATOM   1158 HD23 LEU A  76      44.221  24.385  -4.539  1.00 29.75           H  
ATOM   1159  N   VAL A  77      38.922  24.507  -5.788  1.00 24.02           N  
ATOM   1160  CA  VAL A  77      37.669  25.257  -5.620  1.00 21.89           C  
ATOM   1161  C   VAL A  77      37.838  26.469  -4.713  1.00 21.10           C  
ATOM   1162  O   VAL A  77      38.475  26.382  -3.696  1.00 19.94           O  
ATOM   1163  CB  VAL A  77      36.578  24.312  -5.009  1.00 20.39           C  
ATOM   1164  CG1 VAL A  77      35.259  25.032  -4.828  1.00 19.17           C  
ATOM   1165  CG2 VAL A  77      36.443  23.102  -5.869  1.00 16.65           C  
ATOM   1166  H   VAL A  77      39.194  23.851  -5.070  1.00 24.02           H  
ATOM   1167  HA  VAL A  77      37.367  25.616  -6.604  1.00 21.89           H  
ATOM   1168  HB  VAL A  77      36.891  23.998  -4.013  1.00 20.39           H  
ATOM   1169 HG11 VAL A  77      34.894  25.371  -5.797  1.00 19.17           H  
ATOM   1170 HG12 VAL A  77      35.401  25.891  -4.172  1.00 19.17           H  
ATOM   1171 HG13 VAL A  77      34.532  24.352  -4.384  1.00 19.17           H  
ATOM   1172 HG21 VAL A  77      36.130  23.401  -6.870  1.00 16.65           H  
ATOM   1173 HG22 VAL A  77      35.697  22.433  -5.440  1.00 16.65           H  
ATOM   1174 HG23 VAL A  77      37.403  22.588  -5.926  1.00 16.65           H  
ATOM   1175  N   ILE A  78      37.291  27.601  -5.105  1.00 21.47           N  
ATOM   1176  CA  ILE A  78      37.348  28.775  -4.250  1.00 23.66           C  
ATOM   1177  C   ILE A  78      36.003  28.820  -3.489  1.00 23.41           C  
ATOM   1178  O   ILE A  78      34.923  28.784  -4.090  1.00 24.18           O  
ATOM   1179  CB  ILE A  78      37.501  30.131  -5.066  1.00 21.83           C  
ATOM   1180  CG1 ILE A  78      38.892  30.238  -5.697  1.00 22.20           C  
ATOM   1181  CG2 ILE A  78      37.269  31.318  -4.136  1.00 20.11           C  
ATOM   1182  CD1 ILE A  78      40.039  30.136  -4.685  1.00 22.74           C  
ATOM   1183  H   ILE A  78      36.831  27.654  -6.002  1.00 21.47           H  
ATOM   1184  HA  ILE A  78      38.218  28.696  -3.598  1.00 23.66           H  
ATOM   1185  HB  ILE A  78      36.759  30.137  -5.865  1.00 21.83           H  
ATOM   1186 HG12 ILE A  78      38.966  31.200  -6.205  1.00 22.20           H  
ATOM   1187 HG13 ILE A  78      39.002  29.434  -6.424  1.00 22.20           H  
ATOM   1188 HG21 ILE A  78      38.014  31.307  -3.340  1.00 20.11           H  
ATOM   1189 HG22 ILE A  78      36.272  31.250  -3.702  1.00 20.11           H  
ATOM   1190 HG23 ILE A  78      37.356  32.245  -4.702  1.00 20.11           H  
ATOM   1191 HD11 ILE A  78      39.945  30.934  -3.948  1.00 22.74           H  
ATOM   1192 HD12 ILE A  78      40.992  30.232  -5.205  1.00 22.74           H  
ATOM   1193 HD13 ILE A  78      39.995  29.170  -4.182  1.00 22.74           H  
ATOM   1194  N   SER A  79      36.070  28.918  -2.173  1.00 24.60           N  
ATOM   1195  CA  SER A  79      34.853  28.972  -1.357  1.00 21.40           C  
ATOM   1196  C   SER A  79      34.279  30.324  -1.436  1.00 21.00           C  
ATOM   1197  O   SER A  79      34.281  31.015  -0.433  1.00 22.28           O  
ATOM   1198  CB  SER A  79      35.144  28.712   0.105  1.00 21.08           C  
ATOM   1199  OG  SER A  79      36.079  27.680   0.237  1.00 22.63           O  
ATOM   1200  H   SER A  79      36.973  28.956  -1.722  1.00 24.60           H  
ATOM   1201  HA  SER A  79      34.174  28.209  -1.739  1.00 21.40           H  
ATOM   1202  HB2 SER A  79      34.221  28.428   0.611  1.00 21.08           H  
ATOM   1203  HB3 SER A  79      35.543  29.619   0.559  1.00 21.08           H  
ATOM   1204  HG  SER A  79      36.311  27.384  -0.646  1.00 22.63           H  
ATOM   1205  N   GLY A  80      33.834  30.714  -2.629  1.00 20.92           N  
ATOM   1206  CA  GLY A  80      33.189  31.990  -2.855  1.00 18.34           C  
ATOM   1207  C   GLY A  80      32.568  31.904  -4.248  1.00 21.16           C  
ATOM   1208  O   GLY A  80      32.726  30.897  -4.933  1.00 19.26           O  
ATOM   1209  H   GLY A  80      33.952  30.089  -3.414  1.00 20.92           H  
ATOM   1210  HA2 GLY A  80      33.921  32.797  -2.815  1.00 18.34           H  
ATOM   1211  HA3 GLY A  80      32.417  32.162  -2.105  1.00 18.34           H  
ATOM   1212  N   SER A  81      31.881  32.965  -4.678  1.00 23.03           N  
ATOM   1213  CA  SER A  81      31.227  33.017  -5.980  1.00 24.63           C  
ATOM   1214  C   SER A  81      32.232  33.392  -7.071  1.00 25.46           C  
ATOM   1215  O   SER A  81      33.421  33.493  -6.793  1.00 25.20           O  
ATOM   1216  CB  SER A  81      30.128  34.062  -5.945  1.00 24.99           C  
ATOM   1217  OG  SER A  81      30.667  35.318  -6.333  1.00 31.45           O  
ATOM   1218  H   SER A  81      31.811  33.770  -4.072  1.00 23.03           H  
ATOM   1219  HA  SER A  81      30.810  32.035  -6.202  1.00 24.63           H  
ATOM   1220  HB2 SER A  81      29.725  34.134  -4.935  1.00 24.99           H  
ATOM   1221  HB3 SER A  81      29.332  33.778  -6.634  1.00 24.99           H  
ATOM   1222  HG  SER A  81      30.191  35.609  -7.114  1.00 31.45           H  
ATOM   1223  N   GLY A  82      31.734  33.580  -8.301  1.00 27.13           N  
ATOM   1224  CA  GLY A  82      32.563  33.962  -9.452  1.00 27.92           C  
ATOM   1225  C   GLY A  82      33.570  35.064  -9.140  1.00 28.26           C  
ATOM   1226  O   GLY A  82      34.788  34.865  -9.328  1.00 26.50           O  
ATOM   1227  H   GLY A  82      30.742  33.453  -8.443  1.00 27.13           H  
ATOM   1228  HA2 GLY A  82      31.906  34.311 -10.249  1.00 27.92           H  
ATOM   1229  HA3 GLY A  82      33.109  33.082  -9.791  1.00 27.92           H  
ATOM   1230  N   HIS A  83      33.072  36.213  -8.658  1.00 28.33           N  
ATOM   1231  CA  HIS A  83      33.942  37.345  -8.264  1.00 27.86           C  
ATOM   1232  C   HIS A  83      35.067  36.904  -7.371  1.00 27.33           C  
ATOM   1233  O   HIS A  83      36.218  37.254  -7.555  1.00 30.93           O  
ATOM   1234  CB  HIS A  83      33.167  38.409  -7.481  1.00 24.46           C  
ATOM   1235  CG  HIS A  83      32.333  39.284  -8.340  1.00 23.29           C  
ATOM   1236  ND1 HIS A  83      31.182  38.838  -8.948  1.00 25.00           N  
ATOM   1237  CD2 HIS A  83      32.518  40.558  -8.765  1.00 25.30           C  
ATOM   1238  CE1 HIS A  83      30.681  39.801  -9.711  1.00 26.69           C  
ATOM   1239  NE2 HIS A  83      31.474  40.859  -9.617  1.00 27.94           N  
ATOM   1240  H   HIS A  83      32.071  36.309  -8.561  1.00 28.33           H  
ATOM   1241  HA  HIS A  83      34.326  37.750  -9.200  1.00 27.86           H  
ATOM   1242  HB2 HIS A  83      33.882  39.032  -6.945  1.00 24.46           H  
ATOM   1243  HB3 HIS A  83      32.516  37.906  -6.766  1.00 24.46           H  
ATOM   1244  HD1 HIS A  83      30.752  37.855  -8.823  1.00 25.00           H  
ATOM   1245  HD2 HIS A  83      33.330  41.214  -8.489  1.00 25.30           H  
ATOM   1246  HE1 HIS A  83      29.782  39.734 -10.306  1.00 26.69           H  
ATOM   1247  N   CYS A  84      34.716  36.144  -6.367  1.00 28.36           N  
ATOM   1248  CA  CYS A  84      35.686  35.679  -5.409  1.00 28.58           C  
ATOM   1249  C   CYS A  84      36.819  34.879  -6.084  1.00 29.49           C  
ATOM   1250  O   CYS A  84      37.952  34.835  -5.566  1.00 30.38           O  
ATOM   1251  CB  CYS A  84      34.956  34.847  -4.325  1.00 26.81           C  
ATOM   1252  SG  CYS A  84      35.931  34.615  -2.848  1.00 26.56           S  
ATOM   1253  H   CYS A  84      33.747  35.878  -6.261  1.00 28.36           H  
ATOM   1254  HA  CYS A  84      36.166  36.537  -4.937  1.00 28.58           H  
ATOM   1255  HB2 CYS A  84      34.717  33.868  -4.741  1.00 26.81           H  
ATOM   1256  HB3 CYS A  84      34.034  35.362  -4.055  1.00 26.81           H  
ATOM   1257  HG  CYS A  84      37.062  33.975  -3.157  1.00 26.56           H  
ATOM   1258  N   ALA A  85      36.533  34.223  -7.209  1.00 28.69           N  
ATOM   1259  CA  ALA A  85      37.600  33.487  -7.901  1.00 29.66           C  
ATOM   1260  C   ALA A  85      38.471  34.506  -8.688  1.00 28.74           C  
ATOM   1261  O   ALA A  85      39.683  34.382  -8.727  1.00 26.82           O  
ATOM   1262  CB  ALA A  85      37.014  32.409  -8.857  1.00 27.14           C  
ATOM   1263  H   ALA A  85      35.594  34.232  -7.581  1.00 28.69           H  
ATOM   1264  HA  ALA A  85      38.213  32.964  -7.167  1.00 29.66           H  
ATOM   1265  HB1 ALA A  85      36.392  32.891  -9.611  1.00 27.14           H  
ATOM   1266  HB2 ALA A  85      36.411  31.705  -8.284  1.00 27.14           H  
ATOM   1267  HB3 ALA A  85      37.829  31.876  -9.346  1.00 27.14           H  
ATOM   1268  N   LEU A  86      37.826  35.491  -9.305  1.00 28.52           N  
ATOM   1269  CA  LEU A  86      38.534  36.532 -10.019  1.00 32.30           C  
ATOM   1270  C   LEU A  86      39.476  37.213  -9.013  1.00 35.59           C  
ATOM   1271  O   LEU A  86      40.698  37.329  -9.231  1.00 38.36           O  
ATOM   1272  CB  LEU A  86      37.555  37.577 -10.575  1.00 29.52           C  
ATOM   1273  CG  LEU A  86      38.250  38.801 -11.218  1.00 31.40           C  
ATOM   1274  CD1 LEU A  86      39.463  38.365 -12.067  1.00 27.99           C  
ATOM   1275  CD2 LEU A  86      37.249  39.580 -12.065  1.00 24.77           C  
ATOM   1276  H   LEU A  86      36.817  35.514  -9.275  1.00 28.52           H  
ATOM   1277  HA  LEU A  86      39.082  36.101 -10.857  1.00 32.30           H  
ATOM   1278  HB2 LEU A  86      36.926  37.929  -9.757  1.00 29.52           H  
ATOM   1279  HB3 LEU A  86      36.933  37.098 -11.331  1.00 29.52           H  
ATOM   1280  HG  LEU A  86      38.618  39.449 -10.423  1.00 31.40           H  
ATOM   1281 HD11 LEU A  86      39.127  37.713 -12.873  1.00 27.99           H  
ATOM   1282 HD12 LEU A  86      40.173  37.828 -11.438  1.00 27.99           H  
ATOM   1283 HD13 LEU A  86      39.946  39.246 -12.489  1.00 27.99           H  
ATOM   1284 HD21 LEU A  86      36.874  38.941 -12.864  1.00 24.77           H  
ATOM   1285 HD22 LEU A  86      37.740  40.452 -12.498  1.00 24.77           H  
ATOM   1286 HD23 LEU A  86      36.418  39.904 -11.439  1.00 24.77           H  
ATOM   1287  N   GLU A  87      38.899  37.649  -7.898  1.00 36.05           N  
ATOM   1288  CA  GLU A  87      39.666  38.310  -6.866  1.00 35.15           C  
ATOM   1289  C   GLU A  87      40.806  37.403  -6.389  1.00 34.67           C  
ATOM   1290  O   GLU A  87      41.948  37.822  -6.288  1.00 36.42           O  
ATOM   1291  CB  GLU A  87      38.713  38.701  -5.754  1.00 35.02           C  
ATOM   1292  CG  GLU A  87      39.311  39.522  -4.646  1.00 35.47           C  
ATOM   1293  CD  GLU A  87      38.313  40.553  -4.107  1.00 35.42           C  
ATOM   1294  OE1 GLU A  87      38.323  40.816  -2.894  1.00 35.22           O  
ATOM   1295  OE2 GLU A  87      37.523  41.103  -4.898  1.00 35.26           O1-
ATOM   1296  H   GLU A  87      37.906  37.516  -7.769  1.00 36.05           H  
ATOM   1297  HA  GLU A  87      40.141  39.215  -7.245  1.00 35.15           H  
ATOM   1298  HB2 GLU A  87      38.315  37.786  -5.316  1.00 35.02           H  
ATOM   1299  HB3 GLU A  87      37.899  39.276  -6.196  1.00 35.02           H  
ATOM   1300  HG2 GLU A  87      40.189  40.044  -5.027  1.00 35.47           H  
ATOM   1301  HG3 GLU A  87      39.607  38.858  -3.834  1.00 35.47           H  
ATOM   1302  N   ALA A  88      40.543  36.143  -6.122  1.00 33.11           N  
ATOM   1303  CA  ALA A  88      41.649  35.295  -5.711  1.00 31.67           C  
ATOM   1304  C   ALA A  88      42.745  35.229  -6.826  1.00 32.17           C  
ATOM   1305  O   ALA A  88      43.950  35.093  -6.563  1.00 30.92           O  
ATOM   1306  CB  ALA A  88      41.121  33.906  -5.402  1.00 29.34           C  
ATOM   1307  H   ALA A  88      39.605  35.777  -6.200  1.00 33.11           H  
ATOM   1308  HA  ALA A  88      42.110  35.717  -4.818  1.00 31.67           H  
ATOM   1309  HB1 ALA A  88      40.660  33.485  -6.296  1.00 29.34           H  
ATOM   1310  HB2 ALA A  88      40.379  33.968  -4.606  1.00 29.34           H  
ATOM   1311  HB3 ALA A  88      41.944  33.267  -5.083  1.00 29.34           H  
ATOM   1312  N   ALA A  89      42.321  35.322  -8.075  1.00 32.41           N  
ATOM   1313  CA  ALA A  89      43.264  35.239  -9.175  1.00 33.50           C  
ATOM   1314  C   ALA A  89      44.183  36.450  -9.138  1.00 34.37           C  
ATOM   1315  O   ALA A  89      45.421  36.308  -9.072  1.00 31.89           O  
ATOM   1316  CB  ALA A  89      42.517  35.180 -10.548  1.00 30.18           C  
ATOM   1317  H   ALA A  89      41.337  35.451  -8.264  1.00 32.41           H  
ATOM   1318  HA  ALA A  89      43.849  34.326  -9.068  1.00 33.50           H  
ATOM   1319  HB1 ALA A  89      41.923  36.085 -10.678  1.00 30.18           H  
ATOM   1320  HB2 ALA A  89      41.861  34.309 -10.568  1.00 30.18           H  
ATOM   1321  HB3 ALA A  89      43.246  35.105 -11.355  1.00 30.18           H  
ATOM   1322  N   LEU A  90      43.549  37.624  -9.214  1.00 34.44           N  
ATOM   1323  CA  LEU A  90      44.236  38.905  -9.229  1.00 36.27           C  
ATOM   1324  C   LEU A  90      45.071  39.199  -7.992  1.00 37.89           C  
ATOM   1325  O   LEU A  90      46.232  39.596  -8.112  1.00 39.83           O  
ATOM   1326  CB  LEU A  90      43.228  40.048  -9.442  1.00 35.87           C  
ATOM   1327  CG  LEU A  90      42.495  39.955 -10.772  1.00 34.76           C  
ATOM   1328  CD1 LEU A  90      41.758  41.237 -11.101  1.00 35.82           C  
ATOM   1329  CD2 LEU A  90      43.511  39.652 -11.825  1.00 36.08           C  
ATOM   1330  H   LEU A  90      42.540  37.621  -9.264  1.00 34.44           H  
ATOM   1331  HA  LEU A  90      44.938  38.838 -10.060  1.00 36.27           H  
ATOM   1332  HB2 LEU A  90      43.765  40.996  -9.407  1.00 35.87           H  
ATOM   1333  HB3 LEU A  90      42.493  40.017  -8.638  1.00 35.87           H  
ATOM   1334  HG  LEU A  90      41.742  39.169 -10.719  1.00 34.76           H  
ATOM   1335 HD11 LEU A  90      42.471  42.059 -11.166  1.00 35.82           H  
ATOM   1336 HD12 LEU A  90      41.030  41.448 -10.318  1.00 35.82           H  
ATOM   1337 HD13 LEU A  90      41.244  41.126 -12.056  1.00 35.82           H  
ATOM   1338 HD21 LEU A  90      44.251  40.452 -11.857  1.00 36.08           H  
ATOM   1339 HD22 LEU A  90      43.018  39.574 -12.794  1.00 36.08           H  
ATOM   1340 HD23 LEU A  90      44.006  38.709 -11.592  1.00 36.08           H  
ATOM   1341  N   VAL A  91      44.495  38.988  -6.812  1.00 37.56           N  
ATOM   1342  CA  VAL A  91      45.188  39.270  -5.555  1.00 37.04           C  
ATOM   1343  C   VAL A  91      46.404  38.400  -5.312  1.00 36.83           C  
ATOM   1344  O   VAL A  91      47.256  38.766  -4.504  1.00 38.30           O  
ATOM   1345  CB  VAL A  91      44.222  39.158  -4.315  1.00 37.25           C  
ATOM   1346  CG1 VAL A  91      44.929  39.556  -3.058  1.00 36.28           C  
ATOM   1347  CG2 VAL A  91      43.010  40.093  -4.483  1.00 37.51           C  
ATOM   1348  H   VAL A  91      43.554  38.623  -6.783  1.00 37.56           H  
ATOM   1349  HA  VAL A  91      45.536  40.297  -5.663  1.00 37.04           H  
ATOM   1350  HB  VAL A  91      43.894  38.120  -4.254  1.00 37.25           H  
ATOM   1351 HG11 VAL A  91      45.250  40.595  -3.135  1.00 36.28           H  
ATOM   1352 HG12 VAL A  91      45.800  38.916  -2.913  1.00 36.28           H  
ATOM   1353 HG13 VAL A  91      44.252  39.447  -2.210  1.00 36.28           H  
ATOM   1354 HG21 VAL A  91      43.353  41.126  -4.543  1.00 37.51           H  
ATOM   1355 HG22 VAL A  91      42.343  39.981  -3.628  1.00 37.51           H  
ATOM   1356 HG23 VAL A  91      42.476  39.834  -5.397  1.00 37.51           H  
ATOM   1357  N   ASN A  92      46.515  37.258  -5.973  1.00 35.85           N  
ATOM   1358  CA  ASN A  92      47.700  36.430  -5.752  1.00 38.17           C  
ATOM   1359  C   ASN A  92      48.753  36.529  -6.859  1.00 41.25           C  
ATOM   1360  O   ASN A  92      49.918  36.191  -6.641  1.00 41.48           O  
ATOM   1361  CB  ASN A  92      47.334  34.967  -5.596  1.00 37.60           C  
ATOM   1362  CG  ASN A  92      46.764  34.646  -4.236  1.00 38.69           C  
ATOM   1363  OD1 ASN A  92      47.383  33.943  -3.428  1.00 36.10           O  
ATOM   1364  ND2 ASN A  92      45.567  35.149  -3.976  1.00 39.65           N  
ATOM   1365  H   ASN A  92      45.795  36.964  -6.618  1.00 35.85           H  
ATOM   1366  HA  ASN A  92      48.133  36.828  -4.834  1.00 38.17           H  
ATOM   1367  HB2 ASN A  92      48.231  34.366  -5.748  1.00 37.60           H  
ATOM   1368  HB3 ASN A  92      46.593  34.711  -6.353  1.00 37.60           H  
ATOM   1369 HD21 ASN A  92      45.123  34.963  -3.088  1.00 39.65           H  
ATOM   1370 HD22 ASN A  92      45.098  35.718  -4.666  1.00 39.65           H  
ATOM   1371  N   VAL A  93      48.344  36.978  -8.043  1.00 43.99           N  
ATOM   1372  CA  VAL A  93      49.254  37.103  -9.183  1.00 47.09           C  
ATOM   1373  C   VAL A  93      49.793  38.538  -9.235  1.00 48.88           C  
ATOM   1374  O   VAL A  93      50.996  38.741  -9.237  1.00 48.86           O  
ATOM   1375  CB  VAL A  93      48.534  36.760 -10.522  1.00 46.43           C  
ATOM   1376  CG1 VAL A  93      49.415  37.028 -11.694  1.00 46.89           C  
ATOM   1377  CG2 VAL A  93      48.177  35.304 -10.541  1.00 48.83           C  
ATOM   1378  H   VAL A  93      47.376  37.241  -8.159  1.00 43.99           H  
ATOM   1379  HA  VAL A  93      50.074  36.397  -9.055  1.00 47.09           H  
ATOM   1380  HB  VAL A  93      47.643  37.385 -10.588  1.00 46.43           H  
ATOM   1381 HG11 VAL A  93      50.306  36.404 -11.629  1.00 46.89           H  
ATOM   1382 HG12 VAL A  93      49.706  38.078 -11.697  1.00 46.89           H  
ATOM   1383 HG13 VAL A  93      48.877  36.798 -12.613  1.00 46.89           H  
ATOM   1384 HG21 VAL A  93      49.086  34.706 -10.474  1.00 48.83           H  
ATOM   1385 HG22 VAL A  93      47.656  35.070 -11.469  1.00 48.83           H  
ATOM   1386 HG23 VAL A  93      47.530  35.077  -9.694  1.00 48.83           H  
ATOM   1387  N   LEU A  94      48.901  39.521  -9.266  1.00 49.39           N  
ATOM   1388  CA  LEU A  94      49.312  40.912  -9.296  1.00 50.54           C  
ATOM   1389  C   LEU A  94      49.880  41.396  -7.961  1.00 52.83           C  
ATOM   1390  O   LEU A  94      49.249  41.227  -6.910  1.00 53.71           O  
ATOM   1391  CB  LEU A  94      48.129  41.815  -9.657  1.00 50.52           C  
ATOM   1392  CG  LEU A  94      47.502  41.707 -11.042  1.00 49.25           C  
ATOM   1393  CD1 LEU A  94      46.389  42.741 -11.209  1.00 47.26           C  
ATOM   1394  CD2 LEU A  94      48.609  41.904 -12.066  1.00 50.53           C  
ATOM   1395  H   LEU A  94      47.916  39.296  -9.269  1.00 49.39           H  
ATOM   1396  HA  LEU A  94      50.097  40.972 -10.050  1.00 50.54           H  
ATOM   1397  HB2 LEU A  94      48.468  42.844  -9.541  1.00 50.52           H  
ATOM   1398  HB3 LEU A  94      47.340  41.609  -8.934  1.00 50.52           H  
ATOM   1399  HG  LEU A  94      47.043  40.728 -11.183  1.00 49.25           H  
ATOM   1400 HD11 LEU A  94      46.800  43.742 -11.077  1.00 47.26           H  
ATOM   1401 HD12 LEU A  94      45.614  42.565 -10.463  1.00 47.26           H  
ATOM   1402 HD13 LEU A  94      45.959  42.654 -12.207  1.00 47.26           H  
ATOM   1403 HD21 LEU A  94      49.066  42.883 -11.923  1.00 50.53           H  
ATOM   1404 HD22 LEU A  94      48.190  41.842 -13.070  1.00 50.53           H  
ATOM   1405 HD23 LEU A  94      49.364  41.128 -11.938  1.00 50.53           H  
ATOM   1406  N   GLU A  95      51.072  42.002  -8.014  1.00 54.65           N  
ATOM   1407  CA  GLU A  95      51.742  42.577  -6.836  1.00 54.10           C  
ATOM   1408  C   GLU A  95      51.560  44.062  -7.090  1.00 52.96           C  
ATOM   1409  O   GLU A  95      51.575  44.486  -8.243  1.00 51.78           O  
ATOM   1410  CB  GLU A  95      53.219  42.219  -6.833  1.00 55.70           C  
ATOM   1411  CG  GLU A  95      53.770  41.984  -5.454  1.00 59.11           C  
ATOM   1412  CD  GLU A  95      54.782  40.864  -5.435  1.00 60.84           C  
ATOM   1413  OE1 GLU A  95      55.226  40.478  -4.327  1.00 61.97           O  
ATOM   1414  OE2 GLU A  95      55.132  40.370  -6.533  1.00 61.85           O1-
ATOM   1415  H   GLU A  95      51.536  42.068  -8.909  1.00 54.65           H  
ATOM   1416  HA  GLU A  95      51.349  42.228  -5.881  1.00 54.10           H  
ATOM   1417  HB2 GLU A  95      53.774  43.036  -7.293  1.00 55.70           H  
ATOM   1418  HB3 GLU A  95      53.356  41.311  -7.420  1.00 55.70           H  
ATOM   1419  HG2 GLU A  95      52.948  41.728  -4.785  1.00 59.11           H  
ATOM   1420  HG3 GLU A  95      54.250  42.899  -5.106  1.00 59.11           H  
ATOM   1421  N   PRO A  96      51.371  44.866  -6.031  1.00 52.67           N  
ATOM   1422  CA  PRO A  96      51.168  46.320  -6.163  1.00 53.57           C  
ATOM   1423  C   PRO A  96      52.019  47.013  -7.258  1.00 54.83           C  
ATOM   1424  O   PRO A  96      53.244  46.852  -7.316  1.00 52.45           O  
ATOM   1425  CB  PRO A  96      51.460  46.837  -4.749  1.00 53.05           C  
ATOM   1426  CG  PRO A  96      51.044  45.697  -3.879  1.00 51.29           C  
ATOM   1427  CD  PRO A  96      51.588  44.494  -4.623  1.00 52.58           C  
ATOM   1428  HA  PRO A  96      50.162  46.552  -6.513  1.00 53.57           H  
ATOM   1429  HB2 PRO A  96      50.875  47.730  -4.530  1.00 53.05           H  
ATOM   1430  HB3 PRO A  96      52.520  47.058  -4.624  1.00 53.05           H  
ATOM   1431  HG2 PRO A  96      49.959  45.646  -3.790  1.00 51.29           H  
ATOM   1432  HG3 PRO A  96      51.487  45.778  -2.886  1.00 51.29           H  
ATOM   1433  HD2 PRO A  96      52.647  44.347  -4.413  1.00 52.58           H  
ATOM   1434  HD3 PRO A  96      51.038  43.589  -4.365  1.00 52.58           H  
ATOM   1435  N   GLY A  97      51.348  47.783  -8.121  1.00 56.40           N  
ATOM   1436  CA  GLY A  97      52.031  48.459  -9.216  1.00 56.91           C  
ATOM   1437  C   GLY A  97      52.582  47.418 -10.182  1.00 57.96           C  
ATOM   1438  O   GLY A  97      53.796  47.195 -10.235  1.00 58.41           O  
ATOM   1439  H   GLY A  97      50.351  47.898  -8.012  1.00 56.40           H  
ATOM   1440  HA2 GLY A  97      52.851  49.058  -8.820  1.00 56.91           H  
ATOM   1441  HA3 GLY A  97      51.328  49.106  -9.740  1.00 56.91           H  
ATOM   1442  N   ASP A  98      51.703  46.772 -10.953  1.00 57.66           N  
ATOM   1443  CA  ASP A  98      52.165  45.742 -11.855  1.00 56.14           C  
ATOM   1444  C   ASP A  98      51.821  45.851 -13.306  1.00 56.43           C  
ATOM   1445  O   ASP A  98      52.424  45.161 -14.127  1.00 58.06           O  
ATOM   1446  CB  ASP A  98      51.732  44.378 -11.355  1.00 56.17           C  
ATOM   1447  CG  ASP A  98      52.875  43.606 -10.745  1.00 55.86           C  
ATOM   1448  OD1 ASP A  98      53.900  44.257 -10.465  1.00 54.80           O  
ATOM   1449  OD2 ASP A  98      52.747  42.368 -10.536  1.00 55.82           O1-
ATOM   1450  H   ASP A  98      50.721  47.002 -10.906  1.00 57.66           H  
ATOM   1451  HA  ASP A  98      53.245  45.889 -11.834  1.00 56.14           H  
ATOM   1452  HB2 ASP A  98      51.331  43.808 -12.193  1.00 56.17           H  
ATOM   1453  HB3 ASP A  98      50.956  44.510 -10.601  1.00 56.17           H  
ATOM   1454  N   SER A  99      50.891  46.716 -13.665  1.00 55.90           N  
ATOM   1455  CA  SER A  99      50.559  46.811 -15.082  1.00 55.36           C  
ATOM   1456  C   SER A  99      49.798  45.536 -15.357  1.00 54.30           C  
ATOM   1457  O   SER A  99      50.330  44.420 -15.298  1.00 52.88           O  
ATOM   1458  CB  SER A  99      51.821  46.872 -15.961  1.00 55.38           C  
ATOM   1459  OG  SER A  99      51.475  47.136 -17.310  1.00 56.46           O  
ATOM   1460  H   SER A  99      50.424  47.294 -12.980  1.00 55.90           H  
ATOM   1461  HA  SER A  99      49.994  47.715 -15.309  1.00 55.36           H  
ATOM   1462  HB2 SER A  99      52.343  45.917 -15.905  1.00 55.38           H  
ATOM   1463  HB3 SER A  99      52.474  47.665 -15.596  1.00 55.38           H  
ATOM   1464  HG  SER A  99      52.289  47.165 -17.818  1.00 56.46           H  
ATOM   1465  N   PHE A 100      48.533  45.750 -15.666  1.00 54.79           N  
ATOM   1466  CA  PHE A 100      47.565  44.707 -15.891  1.00 54.23           C  
ATOM   1467  C   PHE A 100      46.784  45.217 -17.077  1.00 52.99           C  
ATOM   1468  O   PHE A 100      46.228  46.315 -17.034  1.00 52.67           O  
ATOM   1469  CB  PHE A 100      46.734  44.630 -14.583  1.00 57.12           C  
ATOM   1470  CG  PHE A 100      45.461  43.826 -14.661  1.00 58.00           C  
ATOM   1471  CD1 PHE A 100      45.409  42.607 -15.332  1.00 58.90           C  
ATOM   1472  CD2 PHE A 100      44.344  44.238 -13.932  1.00 58.50           C  
ATOM   1473  CE1 PHE A 100      44.266  41.802 -15.268  1.00 60.06           C  
ATOM   1474  CE2 PHE A 100      43.196  43.444 -13.859  1.00 59.29           C  
ATOM   1475  CZ  PHE A 100      43.156  42.223 -14.525  1.00 59.47           C  
ATOM   1476  H   PHE A 100      48.223  46.708 -15.750  1.00 54.79           H  
ATOM   1477  HA  PHE A 100      47.942  43.706 -16.102  1.00 54.23           H  
ATOM   1478  HB2 PHE A 100      46.470  45.647 -14.294  1.00 57.12           H  
ATOM   1479  HB3 PHE A 100      47.364  44.185 -13.812  1.00 57.12           H  
ATOM   1480  HD1 PHE A 100      46.261  42.279 -15.909  1.00 58.90           H  
ATOM   1481  HD2 PHE A 100      44.367  45.186 -13.416  1.00 58.50           H  
ATOM   1482  HE1 PHE A 100      44.240  40.857 -15.791  1.00 60.06           H  
ATOM   1483  HE2 PHE A 100      42.342  43.777 -13.287  1.00 59.29           H  
ATOM   1484  HZ  PHE A 100      42.273  41.603 -14.469  1.00 59.47           H  
ATOM   1485  N   LEU A 101      46.786  44.454 -18.160  1.00 52.25           N  
ATOM   1486  CA  LEU A 101      46.044  44.872 -19.340  1.00 51.49           C  
ATOM   1487  C   LEU A 101      44.690  44.191 -19.238  1.00 50.56           C  
ATOM   1488  O   LEU A 101      44.614  42.977 -19.062  1.00 50.85           O  
ATOM   1489  CB  LEU A 101      46.786  44.441 -20.618  1.00 52.72           C  
ATOM   1490  CG  LEU A 101      46.193  45.002 -21.919  1.00 52.33           C  
ATOM   1491  CD1 LEU A 101      46.068  46.500 -21.798  1.00 52.29           C  
ATOM   1492  CD2 LEU A 101      47.055  44.645 -23.100  1.00 50.70           C  
ATOM   1493  H   LEU A 101      47.301  43.585 -18.167  1.00 52.25           H  
ATOM   1494  HA  LEU A 101      45.937  45.956 -19.391  1.00 51.49           H  
ATOM   1495  HB2 LEU A 101      46.762  43.353 -20.675  1.00 52.72           H  
ATOM   1496  HB3 LEU A 101      47.820  44.779 -20.542  1.00 52.72           H  
ATOM   1497  HG  LEU A 101      45.208  44.563 -22.079  1.00 52.33           H  
ATOM   1498 HD11 LEU A 101      47.054  46.935 -21.638  1.00 52.29           H  
ATOM   1499 HD12 LEU A 101      45.422  46.744 -20.955  1.00 52.29           H  
ATOM   1500 HD13 LEU A 101      45.637  46.904 -22.714  1.00 52.29           H  
ATOM   1501 HD21 LEU A 101      48.049  45.072 -22.967  1.00 50.70           H  
ATOM   1502 HD22 LEU A 101      46.607  45.043 -24.010  1.00 50.70           H  
ATOM   1503 HD23 LEU A 101      47.133  43.561 -23.178  1.00 50.70           H  
ATOM   1504  N   VAL A 102      43.614  44.950 -19.372  1.00 50.28           N  
ATOM   1505  CA  VAL A 102      42.298  44.348 -19.209  1.00 49.45           C  
ATOM   1506  C   VAL A 102      41.342  44.440 -20.376  1.00 50.05           C  
ATOM   1507  O   VAL A 102      40.994  45.542 -20.823  1.00 50.59           O  
ATOM   1508  CB  VAL A 102      41.574  44.948 -17.968  1.00 47.96           C  
ATOM   1509  CG1 VAL A 102      40.272  44.198 -17.704  1.00 44.64           C  
ATOM   1510  CG2 VAL A 102      42.498  44.903 -16.764  1.00 46.60           C  
ATOM   1511  H   VAL A 102      43.704  45.933 -19.584  1.00 50.28           H  
ATOM   1512  HA  VAL A 102      42.537  43.290 -19.102  1.00 49.45           H  
ATOM   1513  HB  VAL A 102      41.321  45.990 -18.162  1.00 47.96           H  
ATOM   1514 HG11 VAL A 102      40.491  43.149 -17.505  1.00 44.64           H  
ATOM   1515 HG12 VAL A 102      39.625  44.275 -18.578  1.00 44.64           H  
ATOM   1516 HG13 VAL A 102      39.770  44.634 -16.840  1.00 44.64           H  
ATOM   1517 HG21 VAL A 102      42.766  43.868 -16.550  1.00 46.60           H  
ATOM   1518 HG22 VAL A 102      41.991  45.333 -15.900  1.00 46.60           H  
ATOM   1519 HG23 VAL A 102      43.401  45.475 -16.977  1.00 46.60           H  
ATOM   1520  N   GLY A 103      40.900  43.280 -20.854  1.00 49.61           N  
ATOM   1521  CA  GLY A 103      39.933  43.271 -21.935  1.00 49.88           C  
ATOM   1522  C   GLY A 103      38.599  43.744 -21.360  1.00 50.93           C  
ATOM   1523  O   GLY A 103      37.718  42.941 -21.004  1.00 49.91           O  
ATOM   1524  H   GLY A 103      41.236  42.410 -20.466  1.00 49.61           H  
ATOM   1525  HA2 GLY A 103      39.830  42.262 -22.334  1.00 49.88           H  
ATOM   1526  HA3 GLY A 103      40.256  43.944 -22.729  1.00 49.88           H  
ATOM   1527  N   ALA A 104      38.446  45.057 -21.260  1.00 50.22           N  
ATOM   1528  CA  ALA A 104      37.237  45.633 -20.708  1.00 50.30           C  
ATOM   1529  C   ALA A 104      36.184  45.954 -21.753  1.00 51.01           C  
ATOM   1530  O   ALA A 104      36.067  47.097 -22.195  1.00 52.16           O  
ATOM   1531  CB  ALA A 104      37.587  46.885 -19.918  1.00 50.51           C  
ATOM   1532  H   ALA A 104      39.187  45.667 -21.575  1.00 50.22           H  
ATOM   1533  HA  ALA A 104      36.797  44.878 -20.056  1.00 50.30           H  
ATOM   1534  HB1 ALA A 104      38.025  47.626 -20.587  1.00 50.51           H  
ATOM   1535  HB2 ALA A 104      38.304  46.633 -19.136  1.00 50.51           H  
ATOM   1536  HB3 ALA A 104      36.684  47.293 -19.465  1.00 50.51           H  
ATOM   1537  N   ASN A 105      35.406  44.946 -22.135  1.00 52.13           N  
ATOM   1538  CA  ASN A 105      34.335  45.109 -23.119  1.00 51.53           C  
ATOM   1539  C   ASN A 105      32.997  44.697 -22.513  1.00 51.78           C  
ATOM   1540  O   ASN A 105      31.976  44.624 -23.208  1.00 52.01           O  
ATOM   1541  CB  ASN A 105      34.621  44.254 -24.334  1.00 51.90           C  
ATOM   1542  CG  ASN A 105      34.808  42.801 -23.979  1.00 54.04           C  
ATOM   1543  OD1 ASN A 105      35.373  42.462 -22.925  1.00 52.62           O  
ATOM   1544  ND2 ASN A 105      34.367  41.922 -24.872  1.00 53.99           N  
ATOM   1545  H   ASN A 105      35.560  44.033 -21.731  1.00 52.13           H  
ATOM   1546  HA  ASN A 105      34.287  46.157 -23.414  1.00 51.53           H  
ATOM   1547  HB2 ASN A 105      35.530  44.618 -24.813  1.00 51.90           H  
ATOM   1548  HB3 ASN A 105      33.785  44.341 -25.028  1.00 51.90           H  
ATOM   1549 HD21 ASN A 105      34.485  40.933 -24.708  1.00 53.99           H  
ATOM   1550 HD22 ASN A 105      33.913  42.243 -25.715  1.00 53.99           H  
ATOM   1551  N   GLY A 106      33.006  44.422 -21.211  1.00 50.99           N  
ATOM   1552  CA  GLY A 106      31.783  44.042 -20.526  1.00 50.03           C  
ATOM   1553  C   GLY A 106      31.917  44.438 -19.074  1.00 48.39           C  
ATOM   1554  O   GLY A 106      32.977  44.902 -18.678  1.00 49.26           O  
ATOM   1555  H   GLY A 106      33.872  44.478 -20.694  1.00 50.99           H  
ATOM   1556  HA2 GLY A 106      31.635  42.965 -20.603  1.00 50.03           H  
ATOM   1557  HA3 GLY A 106      30.933  44.558 -20.973  1.00 50.03           H  
ATOM   1558  N   ILE A 107      30.871  44.250 -18.273  1.00 46.28           N  
ATOM   1559  CA  ILE A 107      30.937  44.612 -16.862  1.00 42.06           C  
ATOM   1560  C   ILE A 107      32.077  43.848 -16.233  1.00 40.53           C  
ATOM   1561  O   ILE A 107      32.670  44.310 -15.274  1.00 40.78           O  
ATOM   1562  CB  ILE A 107      29.566  44.300 -16.110  1.00 42.17           C  
ATOM   1563  CG1 ILE A 107      29.686  44.639 -14.616  1.00 39.74           C  
ATOM   1564  CG2 ILE A 107      29.159  42.825 -16.284  1.00 39.10           C  
ATOM   1565  CD1 ILE A 107      28.369  44.751 -13.911  1.00 34.71           C  
ATOM   1566  H   ILE A 107      30.021  43.852 -18.647  1.00 46.28           H  
ATOM   1567  HA  ILE A 107      31.106  45.685 -16.772  1.00 42.06           H  
ATOM   1568  HB  ILE A 107      28.791  44.923 -16.556  1.00 42.17           H  
ATOM   1569 HG12 ILE A 107      30.208  45.591 -14.521  1.00 39.74           H  
ATOM   1570 HG13 ILE A 107      30.269  43.855 -14.132  1.00 39.74           H  
ATOM   1571 HG21 ILE A 107      29.922  42.183 -15.844  1.00 39.10           H  
ATOM   1572 HG22 ILE A 107      29.061  42.598 -17.346  1.00 39.10           H  
ATOM   1573 HG23 ILE A 107      28.206  42.650 -15.786  1.00 39.10           H  
ATOM   1574 HD11 ILE A 107      27.770  45.531 -14.381  1.00 34.71           H  
ATOM   1575 HD12 ILE A 107      28.538  45.004 -12.864  1.00 34.71           H  
ATOM   1576 HD13 ILE A 107      27.841  43.800 -13.975  1.00 34.71           H  
ATOM   1577  N   TRP A 108      32.423  42.696 -16.801  1.00 39.89           N  
ATOM   1578  CA  TRP A 108      33.490  41.883 -16.230  1.00 40.57           C  
ATOM   1579  C   TRP A 108      34.878  42.486 -16.295  1.00 41.64           C  
ATOM   1580  O   TRP A 108      35.650  42.344 -15.359  1.00 42.72           O  
ATOM   1581  CB  TRP A 108      33.449  40.479 -16.846  1.00 41.07           C  
ATOM   1582  CG  TRP A 108      32.071  39.884 -16.654  1.00 45.03           C  
ATOM   1583  CD1 TRP A 108      31.201  39.511 -17.634  1.00 45.30           C  
ATOM   1584  CD2 TRP A 108      31.335  39.784 -15.412  1.00 44.74           C  
ATOM   1585  NE1 TRP A 108      29.974  39.205 -17.094  1.00 46.80           N  
ATOM   1586  CE2 TRP A 108      30.025  39.366 -15.735  1.00 45.54           C  
ATOM   1587  CE3 TRP A 108      31.660  40.017 -14.067  1.00 44.32           C  
ATOM   1588  CZ2 TRP A 108      29.023  39.178 -14.762  1.00 45.23           C  
ATOM   1589  CZ3 TRP A 108      30.654  39.824 -13.086  1.00 46.52           C  
ATOM   1590  CH2 TRP A 108      29.353  39.411 -13.449  1.00 43.75           C  
ATOM   1591  H   TRP A 108      31.944  42.383 -17.633  1.00 39.89           H  
ATOM   1592  HA  TRP A 108      33.288  41.831 -15.160  1.00 40.57           H  
ATOM   1593  HB2 TRP A 108      34.189  39.846 -16.357  1.00 41.07           H  
ATOM   1594  HB3 TRP A 108      33.672  40.543 -17.911  1.00 41.07           H  
ATOM   1595  HD1 TRP A 108      31.441  39.463 -18.686  1.00 45.30           H  
ATOM   1596  HE1 TRP A 108      29.163  38.908 -17.617  1.00 46.80           H  
ATOM   1597  HE3 TRP A 108      32.653  40.336 -13.785  1.00 44.32           H  
ATOM   1598  HZ2 TRP A 108      28.028  38.861 -15.039  1.00 45.23           H  
ATOM   1599  HZ3 TRP A 108      30.886  39.995 -12.045  1.00 46.52           H  
ATOM   1600  HH2 TRP A 108      28.605  39.276 -12.682  1.00 43.75           H  
ATOM   1601  N   GLY A 109      35.208  43.153 -17.400  1.00 42.20           N  
ATOM   1602  CA  GLY A 109      36.502  43.776 -17.505  1.00 40.61           C  
ATOM   1603  C   GLY A 109      36.437  44.906 -16.507  1.00 40.69           C  
ATOM   1604  O   GLY A 109      37.391  45.175 -15.746  1.00 39.66           O  
ATOM   1605  H   GLY A 109      34.551  43.222 -18.164  1.00 42.20           H  
ATOM   1606  HA2 GLY A 109      36.670  44.156 -18.513  1.00 40.61           H  
ATOM   1607  HA3 GLY A 109      37.294  43.073 -17.246  1.00 40.61           H  
ATOM   1608  N   GLN A 110      35.283  45.563 -16.491  1.00 40.25           N  
ATOM   1609  CA  GLN A 110      35.083  46.657 -15.560  1.00 41.37           C  
ATOM   1610  C   GLN A 110      35.421  46.141 -14.159  1.00 42.08           C  
ATOM   1611  O   GLN A 110      36.201  46.774 -13.429  1.00 44.68           O  
ATOM   1612  CB  GLN A 110      33.643  47.154 -15.595  1.00 43.35           C  
ATOM   1613  CG  GLN A 110      33.129  47.569 -16.962  1.00 46.71           C  
ATOM   1614  CD  GLN A 110      31.931  48.494 -16.868  1.00 50.42           C  
ATOM   1615  OE1 GLN A 110      31.041  48.307 -16.024  1.00 53.84           O  
ATOM   1616  NE2 GLN A 110      31.894  49.500 -17.737  1.00 52.38           N  
ATOM   1617  H   GLN A 110      34.544  45.301 -17.128  1.00 40.25           H  
ATOM   1618  HA  GLN A 110      35.725  47.494 -15.834  1.00 41.37           H  
ATOM   1619  HB2 GLN A 110      33.569  48.016 -14.932  1.00 43.35           H  
ATOM   1620  HB3 GLN A 110      33.002  46.354 -15.224  1.00 43.35           H  
ATOM   1621  HG2 GLN A 110      32.839  46.675 -17.514  1.00 46.71           H  
ATOM   1622  HG3 GLN A 110      33.928  48.083 -17.496  1.00 46.71           H  
ATOM   1623 HE21 GLN A 110      31.120  50.148 -17.726  1.00 52.38           H  
ATOM   1624 HE22 GLN A 110      32.640  49.616 -18.408  1.00 52.38           H  
ATOM   1625  N   ARG A 111      34.892  44.973 -13.798  1.00 38.39           N  
ATOM   1626  CA  ARG A 111      35.175  44.439 -12.483  1.00 36.66           C  
ATOM   1627  C   ARG A 111      36.659  44.119 -12.303  1.00 35.84           C  
ATOM   1628  O   ARG A 111      37.235  44.281 -11.231  1.00 33.43           O  
ATOM   1629  CB  ARG A 111      34.307  43.187 -12.219  1.00 36.17           C  
ATOM   1630  CG  ARG A 111      32.788  43.472 -12.106  1.00 36.91           C  
ATOM   1631  CD  ARG A 111      32.464  44.401 -10.933  1.00 38.89           C  
ATOM   1632  NE  ARG A 111      31.125  45.003 -10.967  1.00 38.94           N  
ATOM   1633  CZ  ARG A 111      30.035  44.453 -10.430  1.00 38.92           C  
ATOM   1634  NH1 ARG A 111      30.127  43.278  -9.817  1.00 37.02           N  
ATOM   1635  NH2 ARG A 111      28.861  45.086 -10.488  1.00 37.64           N1+
ATOM   1636  H   ARG A 111      34.298  44.464 -14.437  1.00 38.39           H  
ATOM   1637  HA  ARG A 111      34.923  45.206 -11.751  1.00 36.66           H  
ATOM   1638  HB2 ARG A 111      34.639  42.733 -11.285  1.00 36.17           H  
ATOM   1639  HB3 ARG A 111      34.462  42.486 -13.039  1.00 36.17           H  
ATOM   1640  HG2 ARG A 111      32.263  42.528 -11.963  1.00 36.91           H  
ATOM   1641  HG3 ARG A 111      32.448  43.940 -13.030  1.00 36.91           H  
ATOM   1642  HD2 ARG A 111      33.197  45.208 -10.929  1.00 38.89           H  
ATOM   1643  HD3 ARG A 111      32.552  43.825 -10.012  1.00 38.89           H  
ATOM   1644  HE  ARG A 111      31.022  45.895 -11.429  1.00 38.94           H  
ATOM   1645 HH11 ARG A 111      29.309  42.863  -9.395  1.00 37.02           H  
ATOM   1646 HH12 ARG A 111      31.015  42.799  -9.773  1.00 37.02           H  
ATOM   1647 HH21 ARG A 111      28.042  44.672 -10.066  1.00 37.64           H  
ATOM   1648 HH22 ARG A 111      28.791  45.979 -10.954  1.00 37.64           H  
ATOM   1649  N   ALA A 112      37.290  43.640 -13.358  1.00 37.64           N  
ATOM   1650  CA  ALA A 112      38.705  43.323 -13.263  1.00 38.22           C  
ATOM   1651  C   ALA A 112      39.550  44.603 -13.021  1.00 38.64           C  
ATOM   1652  O   ALA A 112      40.560  44.561 -12.316  1.00 38.29           O  
ATOM   1653  CB  ALA A 112      39.159  42.584 -14.523  1.00 38.71           C  
ATOM   1654  H   ALA A 112      36.793  43.495 -14.225  1.00 37.64           H  
ATOM   1655  HA  ALA A 112      38.860  42.669 -12.405  1.00 38.22           H  
ATOM   1656  HB1 ALA A 112      39.011  43.224 -15.393  1.00 38.71           H  
ATOM   1657  HB2 ALA A 112      38.574  41.672 -14.640  1.00 38.71           H  
ATOM   1658  HB3 ALA A 112      40.215  42.330 -14.434  1.00 38.71           H  
ATOM   1659  N   VAL A 113      39.122  45.745 -13.549  1.00 38.95           N  
ATOM   1660  CA  VAL A 113      39.907  46.963 -13.326  1.00 39.96           C  
ATOM   1661  C   VAL A 113      39.871  47.370 -11.851  1.00 40.02           C  
ATOM   1662  O   VAL A 113      40.916  47.588 -11.195  1.00 38.95           O  
ATOM   1663  CB  VAL A 113      39.378  48.147 -14.159  1.00 39.64           C  
ATOM   1664  CG1 VAL A 113      40.202  49.357 -13.834  1.00 39.01           C  
ATOM   1665  CG2 VAL A 113      39.405  47.819 -15.672  1.00 36.92           C  
ATOM   1666  H   VAL A 113      38.272  45.773 -14.094  1.00 38.95           H  
ATOM   1667  HA  VAL A 113      40.927  46.733 -13.633  1.00 39.96           H  
ATOM   1668  HB  VAL A 113      38.336  48.345 -13.907  1.00 39.64           H  
ATOM   1669 HG11 VAL A 113      41.245  49.164 -14.084  1.00 39.01           H  
ATOM   1670 HG12 VAL A 113      40.118  49.578 -12.770  1.00 39.01           H  
ATOM   1671 HG13 VAL A 113      39.841  50.208 -14.412  1.00 39.01           H  
ATOM   1672 HG21 VAL A 113      40.430  47.611 -15.980  1.00 36.92           H  
ATOM   1673 HG22 VAL A 113      39.022  48.670 -16.235  1.00 36.92           H  
ATOM   1674 HG23 VAL A 113      38.783  46.945 -15.866  1.00 36.92           H  
ATOM   1675  N   ASP A 114      38.635  47.480 -11.364  1.00 40.19           N  
ATOM   1676  CA  ASP A 114      38.304  47.839  -9.990  1.00 38.20           C  
ATOM   1677  C   ASP A 114      39.144  47.000  -9.012  1.00 38.59           C  
ATOM   1678  O   ASP A 114      39.889  47.516  -8.170  1.00 38.34           O  
ATOM   1679  CB  ASP A 114      36.807  47.590  -9.809  1.00 38.66           C  
ATOM   1680  CG  ASP A 114      36.213  48.394  -8.683  1.00 39.85           C  
ATOM   1681  OD1 ASP A 114      35.065  48.879  -8.842  1.00 36.74           O  
ATOM   1682  OD2 ASP A 114      36.899  48.529  -7.639  1.00 40.23           O1-
ATOM   1683  H   ASP A 114      37.868  47.301 -11.996  1.00 40.19           H  
ATOM   1684  HA  ASP A 114      38.530  48.885  -9.784  1.00 38.20           H  
ATOM   1685  HB2 ASP A 114      36.653  46.531  -9.600  1.00 38.66           H  
ATOM   1686  HB3 ASP A 114      36.296  47.856 -10.734  1.00 38.66           H  
ATOM   1687  N   ILE A 115      39.063  45.686  -9.145  1.00 37.99           N  
ATOM   1688  CA  ILE A 115      39.826  44.846  -8.255  1.00 36.26           C  
ATOM   1689  C   ILE A 115      41.294  45.226  -8.420  1.00 36.59           C  
ATOM   1690  O   ILE A 115      41.940  45.564  -7.445  1.00 35.49           O  
ATOM   1691  CB  ILE A 115      39.545  43.372  -8.573  1.00 35.02           C  
ATOM   1692  CG1 ILE A 115      38.045  43.123  -8.365  1.00 35.52           C  
ATOM   1693  CG2 ILE A 115      40.421  42.463  -7.727  1.00 32.19           C  
ATOM   1694  CD1 ILE A 115      37.522  41.770  -8.866  1.00 35.65           C  
ATOM   1695  H   ILE A 115      38.476  45.278  -9.858  1.00 37.99           H  
ATOM   1696  HA  ILE A 115      39.546  44.991  -7.212  1.00 36.26           H  
ATOM   1697  HB  ILE A 115      39.796  43.141  -9.608  1.00 35.02           H  
ATOM   1698 HG12 ILE A 115      37.499  43.908  -8.888  1.00 35.52           H  
ATOM   1699 HG13 ILE A 115      37.839  43.187  -7.297  1.00 35.52           H  
ATOM   1700 HG21 ILE A 115      40.219  42.644  -6.671  1.00 32.19           H  
ATOM   1701 HG22 ILE A 115      41.470  42.671  -7.937  1.00 32.19           H  
ATOM   1702 HG23 ILE A 115      40.202  41.422  -7.966  1.00 32.19           H  
ATOM   1703 HD11 ILE A 115      37.715  41.679  -9.935  1.00 35.65           H  
ATOM   1704 HD12 ILE A 115      36.449  41.705  -8.684  1.00 35.65           H  
ATOM   1705 HD13 ILE A 115      38.030  40.965  -8.335  1.00 35.65           H  
ATOM   1706  N   GLY A 116      41.809  45.181  -9.654  1.00 38.62           N  
ATOM   1707  CA  GLY A 116      43.209  45.557  -9.929  1.00 39.26           C  
ATOM   1708  C   GLY A 116      43.638  46.891  -9.293  1.00 39.15           C  
ATOM   1709  O   GLY A 116      44.679  46.981  -8.635  1.00 35.19           O  
ATOM   1710  H   GLY A 116      41.222  44.881 -10.420  1.00 38.62           H  
ATOM   1711  HA2 GLY A 116      43.336  45.636 -11.009  1.00 39.26           H  
ATOM   1712  HA3 GLY A 116      43.857  44.770  -9.543  1.00 39.26           H  
ATOM   1713  N   GLU A 117      42.833  47.937  -9.487  1.00 40.22           N  
ATOM   1714  CA  GLU A 117      43.143  49.220  -8.870  1.00 42.30           C  
ATOM   1715  C   GLU A 117      43.266  49.010  -7.354  1.00 43.86           C  
ATOM   1716  O   GLU A 117      44.333  49.243  -6.754  1.00 44.88           O  
ATOM   1717  CB  GLU A 117      42.043  50.241  -9.177  1.00 44.12           C  
ATOM   1718  CG  GLU A 117      41.996  50.676 -10.662  1.00 47.10           C  
ATOM   1719  CD  GLU A 117      40.753  51.469 -11.010  1.00 50.04           C  
ATOM   1720  OE1 GLU A 117      39.712  51.271 -10.339  1.00 53.66           O  
ATOM   1721  OE2 GLU A 117      40.794  52.277 -11.968  1.00 50.98           O1-
ATOM   1722  H   GLU A 117      42.008  47.839 -10.062  1.00 40.22           H  
ATOM   1723  HA  GLU A 117      44.080  49.607  -9.270  1.00 42.30           H  
ATOM   1724  HB2 GLU A 117      42.214  51.126  -8.564  1.00 44.12           H  
ATOM   1725  HB3 GLU A 117      41.081  49.799  -8.917  1.00 44.12           H  
ATOM   1726  HG2 GLU A 117      42.024  49.783 -11.286  1.00 47.10           H  
ATOM   1727  HG3 GLU A 117      42.870  51.292 -10.871  1.00 47.10           H  
ATOM   1728  N   ARG A 118      42.183  48.521  -6.743  1.00 44.23           N  
ATOM   1729  CA  ARG A 118      42.144  48.276  -5.305  1.00 42.04           C  
ATOM   1730  C   ARG A 118      43.355  47.587  -4.733  1.00 42.81           C  
ATOM   1731  O   ARG A 118      43.723  47.845  -3.580  1.00 43.85           O  
ATOM   1732  CB  ARG A 118      40.899  47.478  -4.925  1.00 40.25           C  
ATOM   1733  CG  ARG A 118      39.598  48.250  -5.068  1.00 37.17           C  
ATOM   1734  CD  ARG A 118      38.440  47.283  -5.086  1.00 34.36           C  
ATOM   1735  NE  ARG A 118      37.157  47.957  -5.191  1.00 33.36           N  
ATOM   1736  CZ  ARG A 118      36.456  48.380  -4.145  1.00 31.99           C  
ATOM   1737  NH1 ARG A 118      36.927  48.193  -2.917  1.00 27.20           N  
ATOM   1738  NH2 ARG A 118      35.283  48.977  -4.332  1.00 30.89           N1+
ATOM   1739  H   ARG A 118      41.363  48.314  -7.295  1.00 44.23           H  
ATOM   1740  HA  ARG A 118      42.125  49.274  -4.867  1.00 42.04           H  
ATOM   1741  HB2 ARG A 118      40.998  47.164  -3.886  1.00 40.25           H  
ATOM   1742  HB3 ARG A 118      40.847  46.599  -5.567  1.00 40.25           H  
ATOM   1743  HG2 ARG A 118      39.612  48.817  -5.999  1.00 37.17           H  
ATOM   1744  HG3 ARG A 118      39.487  48.934  -4.227  1.00 37.17           H  
ATOM   1745  HD2 ARG A 118      38.455  46.701  -4.164  1.00 34.36           H  
ATOM   1746  HD3 ARG A 118      38.555  46.615  -5.939  1.00 34.36           H  
ATOM   1747  HE  ARG A 118      36.776  48.113  -6.113  1.00 33.36           H  
ATOM   1748 HH11 ARG A 118      36.393  48.505  -2.118  1.00 27.20           H  
ATOM   1749 HH12 ARG A 118      37.819  47.739  -2.782  1.00 27.20           H  
ATOM   1750 HH21 ARG A 118      34.744  49.292  -3.538  1.00 30.89           H  
ATOM   1751 HH22 ARG A 118      34.931  49.116  -5.268  1.00 30.89           H  
ATOM   1752  N   ILE A 119      43.991  46.718  -5.508  1.00 42.60           N  
ATOM   1753  CA  ILE A 119      45.147  46.028  -4.980  1.00 43.16           C  
ATOM   1754  C   ILE A 119      46.495  46.490  -5.546  1.00 45.60           C  
ATOM   1755  O   ILE A 119      47.523  45.904  -5.192  1.00 45.35           O  
ATOM   1756  CB  ILE A 119      44.994  44.522  -5.183  1.00 43.15           C  
ATOM   1757  CG1 ILE A 119      45.177  44.149  -6.653  1.00 42.81           C  
ATOM   1758  CG2 ILE A 119      43.574  44.102  -4.839  1.00 43.66           C  
ATOM   1759  CD1 ILE A 119      44.970  42.664  -6.889  1.00 39.78           C  
ATOM   1760  H   ILE A 119      43.673  46.541  -6.450  1.00 42.60           H  
ATOM   1761  HA  ILE A 119      45.172  46.282  -3.920  1.00 43.16           H  
ATOM   1762  HB  ILE A 119      45.739  44.036  -4.553  1.00 43.15           H  
ATOM   1763 HG12 ILE A 119      46.187  44.418  -6.962  1.00 42.81           H  
ATOM   1764 HG13 ILE A 119      44.455  44.705  -7.250  1.00 42.81           H  
ATOM   1765 HG21 ILE A 119      42.874  44.616  -5.497  1.00 43.66           H  
ATOM   1766 HG22 ILE A 119      43.359  44.364  -3.803  1.00 43.66           H  
ATOM   1767 HG23 ILE A 119      43.472  43.025  -4.971  1.00 43.66           H  
ATOM   1768 HD11 ILE A 119      45.688  42.098  -6.296  1.00 39.78           H  
ATOM   1769 HD12 ILE A 119      45.116  42.440  -7.946  1.00 39.78           H  
ATOM   1770 HD13 ILE A 119      43.958  42.387  -6.595  1.00 39.78           H  
ATOM   1771  N   GLY A 120      46.484  47.532  -6.398  1.00 47.60           N  
ATOM   1772  CA  GLY A 120      47.702  48.065  -7.027  1.00 50.01           C  
ATOM   1773  C   GLY A 120      47.928  47.648  -8.489  1.00 51.66           C  
ATOM   1774  O   GLY A 120      47.963  48.456  -9.447  1.00 52.63           O  
ATOM   1775  H   GLY A 120      45.599  47.968  -6.615  1.00 47.60           H  
ATOM   1776  HA2 GLY A 120      48.558  47.724  -6.444  1.00 50.01           H  
ATOM   1777  HA3 GLY A 120      47.649  49.153  -6.992  1.00 50.01           H  
ATOM   1778  HC  GLY A 120      48.065  46.598  -8.703  1.00 51.66           H  
ATOM   1779  N   VAL A 123      47.321  49.507 -13.984  1.00 42.93           N  
ATOM   1780  CA  VAL A 123      46.161  48.900 -14.655  1.00 45.75           C  
ATOM   1781  C   VAL A 123      45.812  49.590 -15.978  1.00 48.03           C  
ATOM   1782  O   VAL A 123      45.608  50.802 -16.014  1.00 48.81           O  
ATOM   1783  CB  VAL A 123      44.871  48.905 -13.741  1.00 44.49           C  
ATOM   1784  CG1 VAL A 123      43.657  48.377 -14.537  1.00 41.27           C  
ATOM   1785  CG2 VAL A 123      45.107  48.057 -12.473  1.00 39.50           C  
ATOM   1786  H1  VAL A 123      47.521  49.001 -13.133  1.00 42.93           H  
ATOM   1787  H2  VAL A 123      47.115  50.471 -13.762  1.00 42.93           H  
ATOM   1788  HA  VAL A 123      46.464  47.873 -14.858  1.00 45.75           H  
ATOM   1789  HB  VAL A 123      44.662  49.928 -13.430  1.00 44.49           H  
ATOM   1790 HG11 VAL A 123      43.850  47.353 -14.857  1.00 41.27           H  
ATOM   1791 HG12 VAL A 123      43.495  49.006 -15.412  1.00 41.27           H  
ATOM   1792 HG13 VAL A 123      42.770  48.399 -13.904  1.00 41.27           H  
ATOM   1793 HG21 VAL A 123      45.319  47.027 -12.759  1.00 39.50           H  
ATOM   1794 HG22 VAL A 123      44.215  48.084 -11.847  1.00 39.50           H  
ATOM   1795 HG23 VAL A 123      45.953  48.461 -11.918  1.00 39.50           H  
ATOM   1796  N   HIS A 124      45.685  48.810 -17.055  1.00 50.24           N  
ATOM   1797  CA  HIS A 124      45.407  49.386 -18.373  1.00 52.72           C  
ATOM   1798  C   HIS A 124      44.122  48.953 -19.100  1.00 53.57           C  
ATOM   1799  O   HIS A 124      44.077  47.938 -19.803  1.00 52.84           O  
ATOM   1800  CB  HIS A 124      46.656  49.173 -19.239  1.00 53.25           C  
ATOM   1801  CG  HIS A 124      47.901  49.668 -18.576  1.00 53.51           C  
ATOM   1802  ND1 HIS A 124      48.129  51.008 -18.342  1.00 55.30           N  
ATOM   1803  CD2 HIS A 124      48.913  49.003 -17.970  1.00 54.30           C  
ATOM   1804  CE1 HIS A 124      49.224  51.145 -17.615  1.00 56.58           C  
ATOM   1805  NE2 HIS A 124      49.720  49.943 -17.375  1.00 56.48           N  
ATOM   1806  H   HIS A 124      45.782  47.809 -16.959  1.00 50.24           H  
ATOM   1807  HA  HIS A 124      45.189  50.439 -18.195  1.00 52.72           H  
ATOM   1808  HB2 HIS A 124      46.525  49.707 -20.180  1.00 53.25           H  
ATOM   1809  HB3 HIS A 124      46.766  48.107 -19.439  1.00 53.25           H  
ATOM   1810  HD2 HIS A 124      49.059  47.933 -17.957  1.00 54.30           H  
ATOM   1811  HE2 HIS A 124      50.555  49.748 -16.842  1.00 56.48           H  
ATOM   1812  HE1 HIS A 124      49.643  52.080 -17.275  1.00 56.58           H  
ATOM   1813  N   PRO A 125      43.068  49.766 -18.963  1.00 54.81           N  
ATOM   1814  CA  PRO A 125      41.733  49.580 -19.535  1.00 56.57           C  
ATOM   1815  C   PRO A 125      41.606  49.565 -21.047  1.00 58.34           C  
ATOM   1816  O   PRO A 125      41.073  50.508 -21.653  1.00 58.15           O  
ATOM   1817  CB  PRO A 125      40.919  50.714 -18.919  1.00 56.43           C  
ATOM   1818  CG  PRO A 125      41.641  51.034 -17.672  1.00 57.51           C  
ATOM   1819  CD  PRO A 125      43.093  50.951 -18.097  1.00 56.06           C  
ATOM   1820  HA  PRO A 125      41.388  48.573 -19.299  1.00 56.57           H  
ATOM   1821  HB2 PRO A 125      39.901  50.389 -18.705  1.00 56.43           H  
ATOM   1822  HB3 PRO A 125      40.892  51.577 -19.584  1.00 56.43           H  
ATOM   1823  HG2 PRO A 125      41.418  50.307 -16.891  1.00 57.51           H  
ATOM   1824  HG3 PRO A 125      41.391  52.035 -17.319  1.00 57.51           H  
ATOM   1825  HD2 PRO A 125      43.400  51.841 -18.646  1.00 56.06           H  
ATOM   1826  HD3 PRO A 125      43.752  50.807 -17.241  1.00 56.06           H  
ATOM   1827  N   MET A 126      42.069  48.479 -21.652  1.00 58.88           N  
ATOM   1828  CA  MET A 126      41.966  48.321 -23.096  1.00 60.28           C  
ATOM   1829  C   MET A 126      40.470  48.275 -23.423  1.00 60.42           C  
ATOM   1830  O   MET A 126      39.940  47.232 -23.772  1.00 61.55           O  
ATOM   1831  CB  MET A 126      42.676  47.021 -23.492  1.00 60.64           C  
ATOM   1832  CG  MET A 126      42.861  46.782 -24.957  1.00 60.16           C  
ATOM   1833  SD  MET A 126      44.144  45.561 -25.212  1.00 62.58           S  
ATOM   1834  CE  MET A 126      43.410  44.035 -24.527  1.00 62.65           C  
ATOM   1835  H   MET A 126      42.500  47.750 -21.102  1.00 58.88           H  
ATOM   1836  HA  MET A 126      42.435  49.136 -23.647  1.00 60.28           H  
ATOM   1837  HB2 MET A 126      42.094  46.191 -23.092  1.00 60.64           H  
ATOM   1838  HB3 MET A 126      43.663  47.029 -23.030  1.00 60.64           H  
ATOM   1839  HG2 MET A 126      43.147  47.715 -25.443  1.00 60.16           H  
ATOM   1840  HG3 MET A 126      41.926  46.420 -25.386  1.00 60.16           H  
ATOM   1841  HE1 MET A 126      44.118  43.213 -24.632  1.00 62.65           H  
ATOM   1842  HE2 MET A 126      42.494  43.797 -25.069  1.00 62.65           H  
ATOM   1843  HE3 MET A 126      43.180  44.184 -23.472  1.00 62.65           H  
ATOM   1844  N   THR A 127      39.809  49.425 -23.315  1.00 61.03           N  
ATOM   1845  CA  THR A 127      38.367  49.568 -23.526  1.00 61.90           C  
ATOM   1846  C   THR A 127      37.803  49.281 -24.903  1.00 63.80           C  
ATOM   1847  O   THR A 127      38.489  49.419 -25.908  1.00 64.79           O  
ATOM   1848  CB  THR A 127      37.917  50.980 -23.137  1.00 61.53           C  
ATOM   1849  OG1 THR A 127      38.296  51.236 -21.783  1.00 62.37           O  
ATOM   1850  CG2 THR A 127      36.415  51.143 -23.271  1.00 61.10           C  
ATOM   1851  H   THR A 127      40.336  50.252 -23.072  1.00 61.03           H  
ATOM   1852  HA  THR A 127      37.970  48.777 -22.890  1.00 61.90           H  
ATOM   1853  HB  THR A 127      38.398  51.688 -23.812  1.00 61.53           H  
ATOM   1854 HG21 THR A 127      35.913  50.443 -22.603  1.00 61.10           H  
ATOM   1855 HG22 THR A 127      36.118  50.941 -24.300  1.00 61.10           H  
ATOM   1856 HG23 THR A 127      36.135  52.163 -23.006  1.00 61.10           H  
ATOM   1857  HG1 THR A 127      39.248  51.127 -21.722  1.00 62.37           H  
ATOM   1858  N   LYS A 128      36.527  48.897 -24.918  1.00 65.88           N  
ATOM   1859  CA  LYS A 128      35.750  48.579 -26.118  1.00 67.22           C  
ATOM   1860  C   LYS A 128      34.313  49.033 -25.850  1.00 68.47           C  
ATOM   1861  O   LYS A 128      34.051  49.803 -24.923  1.00 69.11           O  
ATOM   1862  CB  LYS A 128      35.743  47.068 -26.362  1.00 68.18           C  
ATOM   1863  CG  LYS A 128      36.605  46.563 -27.517  1.00 69.34           C  
ATOM   1864  CD  LYS A 128      35.845  46.528 -28.837  1.00 70.25           C  
ATOM   1865  CE  LYS A 128      36.694  45.928 -29.979  1.00 71.97           C  
ATOM   1866  NZ  LYS A 128      37.988  46.646 -30.234  1.00 70.51           N1+
ATOM   1867  H   LYS A 128      36.057  48.819 -24.028  1.00 65.88           H  
ATOM   1868  HA  LYS A 128      36.181  49.073 -26.989  1.00 67.22           H  
ATOM   1869  HB2 LYS A 128      34.714  46.769 -26.561  1.00 68.18           H  
ATOM   1870  HB3 LYS A 128      36.093  46.583 -25.451  1.00 68.18           H  
ATOM   1871  HG2 LYS A 128      36.947  45.555 -27.283  1.00 69.34           H  
ATOM   1872  HG3 LYS A 128      37.466  47.223 -27.626  1.00 69.34           H  
ATOM   1873  HD2 LYS A 128      35.561  47.545 -29.107  1.00 70.25           H  
ATOM   1874  HD3 LYS A 128      34.948  45.922 -28.710  1.00 70.25           H  
ATOM   1875  HE2 LYS A 128      36.103  45.956 -30.894  1.00 71.97           H  
ATOM   1876  HE3 LYS A 128      36.923  44.893 -29.726  1.00 71.97           H  
ATOM   1877  HZ1 LYS A 128      38.480  46.194 -30.991  1.00 70.51           H  
ATOM   1878  HZ2 LYS A 128      38.557  46.621 -29.400  1.00 70.51           H  
ATOM   1879  HZ3 LYS A 128      37.797  47.606 -30.483  1.00 70.51           H  
ATOM   1880  N   ASP A 129      33.381  48.556 -26.665  1.00 69.47           N  
ATOM   1881  CA  ASP A 129      31.978  48.890 -26.489  1.00 69.48           C  
ATOM   1882  C   ASP A 129      31.209  47.592 -26.379  1.00 68.99           C  
ATOM   1883  O   ASP A 129      31.592  46.575 -26.968  1.00 67.85           O  
ATOM   1884  CB  ASP A 129      31.453  49.688 -27.677  1.00 71.29           C  
ATOM   1885  CG  ASP A 129      32.260  50.942 -27.933  1.00 73.50           C  
ATOM   1886  OD1 ASP A 129      32.449  51.730 -26.974  1.00 73.83           O  
ATOM   1887  OD2 ASP A 129      32.705  51.137 -29.093  1.00 74.58           O1-
ATOM   1888  H   ASP A 129      33.653  47.948 -27.424  1.00 69.47           H  
ATOM   1889  HA  ASP A 129      31.856  49.500 -25.594  1.00 69.48           H  
ATOM   1890  HB2 ASP A 129      30.419  49.972 -27.479  1.00 71.29           H  
ATOM   1891  HB3 ASP A 129      31.493  49.059 -28.566  1.00 71.29           H  
ATOM   1892  N   PRO A 130      30.106  47.603 -25.620  1.00 68.55           N  
ATOM   1893  CA  PRO A 130      29.333  46.369 -25.486  1.00 68.22           C  
ATOM   1894  C   PRO A 130      28.998  45.794 -26.866  1.00 67.90           C  
ATOM   1895  O   PRO A 130      28.366  46.444 -27.697  1.00 67.12           O  
ATOM   1896  CB  PRO A 130      28.103  46.814 -24.693  1.00 68.04           C  
ATOM   1897  CG  PRO A 130      27.962  48.256 -25.051  1.00 68.51           C  
ATOM   1898  CD  PRO A 130      29.385  48.748 -25.044  1.00 67.94           C  
ATOM   1899  HA  PRO A 130      29.860  45.559 -24.981  1.00 68.22           H  
ATOM   1900  HB2 PRO A 130      28.265  46.692 -23.622  1.00 68.04           H  
ATOM   1901  HB3 PRO A 130      27.220  46.250 -24.994  1.00 68.04           H  
ATOM   1902  HG2 PRO A 130      27.361  48.786 -24.312  1.00 68.51           H  
ATOM   1903  HG3 PRO A 130      27.512  48.373 -26.037  1.00 68.51           H  
ATOM   1904  HD2 PRO A 130      29.499  49.639 -25.661  1.00 67.94           H  
ATOM   1905  HD3 PRO A 130      29.725  48.962 -24.031  1.00 67.94           H  
ATOM   1906  N   GLY A 131      29.453  44.574 -27.107  1.00 68.04           N  
ATOM   1907  CA  GLY A 131      29.201  43.948 -28.385  1.00 67.67           C  
ATOM   1908  C   GLY A 131      30.511  43.675 -29.086  1.00 67.58           C  
ATOM   1909  O   GLY A 131      30.562  42.849 -29.990  1.00 66.63           O  
ATOM   1910  H   GLY A 131      29.976  44.081 -26.398  1.00 68.04           H  
ATOM   1911  HA2 GLY A 131      28.593  44.611 -29.000  1.00 67.67           H  
ATOM   1912  HA3 GLY A 131      28.671  43.009 -28.230  1.00 67.67           H  
ATOM   1913  N   GLY A 132      31.576  44.348 -28.652  1.00 67.61           N  
ATOM   1914  CA  GLY A 132      32.866  44.156 -29.281  1.00 68.17           C  
ATOM   1915  C   GLY A 132      33.728  43.105 -28.624  1.00 69.37           C  
ATOM   1916  O   GLY A 132      33.473  42.716 -27.492  1.00 70.19           O  
ATOM   1917  H   GLY A 132      31.483  44.994 -27.882  1.00 67.61           H  
ATOM   1918  HA2 GLY A 132      33.403  45.104 -29.254  1.00 68.17           H  
ATOM   1919  HA3 GLY A 132      32.700  43.862 -30.317  1.00 68.17           H  
ATOM   1920  N   HIS A 133      34.738  42.623 -29.347  1.00 70.70           N  
ATOM   1921  CA  HIS A 133      35.665  41.630 -28.810  1.00 71.18           C  
ATOM   1922  C   HIS A 133      37.101  42.076 -29.100  1.00 70.72           C  
ATOM   1923  O   HIS A 133      37.323  43.168 -29.605  1.00 71.22           O  
ATOM   1924  CB  HIS A 133      35.406  40.240 -29.400  1.00 72.71           C  
ATOM   1925  CG  HIS A 133      35.890  40.071 -30.805  1.00 75.17           C  
ATOM   1926  ND1 HIS A 133      35.077  40.261 -31.904  1.00 75.76           N  
ATOM   1927  CD2 HIS A 133      37.102  39.710 -31.291  1.00 75.02           C  
ATOM   1928  CE1 HIS A 133      35.766  40.020 -33.004  1.00 75.28           C  
ATOM   1929  NE2 HIS A 133      36.998  39.684 -32.660  1.00 75.43           N  
ATOM   1930  H   HIS A 133      34.866  42.953 -30.293  1.00 70.70           H  
ATOM   1931  HA  HIS A 133      35.512  41.557 -27.733  1.00 71.18           H  
ATOM   1932  HB2 HIS A 133      34.332  40.057 -29.384  1.00 72.71           H  
ATOM   1933  HB3 HIS A 133      35.910  39.504 -28.774  1.00 72.71           H  
ATOM   1934  HD1 HIS A 133      34.040  40.560 -31.869  1.00 75.76           H  
ATOM   1935  HD2 HIS A 133      37.984  39.485 -30.711  1.00 75.02           H  
ATOM   1936  HE1 HIS A 133      35.388  40.086 -34.013  1.00 75.28           H  
ATOM   1937  N   TYR A 134      38.083  41.244 -28.789  1.00 69.89           N  
ATOM   1938  CA  TYR A 134      39.447  41.670 -29.008  1.00 68.61           C  
ATOM   1939  C   TYR A 134      40.257  40.868 -29.996  1.00 68.94           C  
ATOM   1940  O   TYR A 134      40.454  39.668 -29.847  1.00 67.37           O  
ATOM   1941  CB  TYR A 134      40.188  41.747 -27.675  1.00 67.52           C  
ATOM   1942  CG  TYR A 134      39.574  42.751 -26.743  1.00 67.43           C  
ATOM   1943  CD1 TYR A 134      38.742  42.351 -25.692  1.00 66.90           C  
ATOM   1944  CD2 TYR A 134      39.768  44.114 -26.949  1.00 67.42           C  
ATOM   1945  CE1 TYR A 134      38.114  43.292 -24.875  1.00 66.27           C  
ATOM   1946  CE2 TYR A 134      39.150  45.063 -26.141  1.00 67.24           C  
ATOM   1947  CZ  TYR A 134      38.318  44.648 -25.106  1.00 67.04           C  
ATOM   1948  OH  TYR A 134      37.672  45.600 -24.346  1.00 65.36           O  
ATOM   1949  H   TYR A 134      37.883  40.331 -28.407  1.00 69.89           H  
ATOM   1950  HA  TYR A 134      39.348  42.650 -29.475  1.00 68.61           H  
ATOM   1951  HB2 TYR A 134      41.223  42.031 -27.865  1.00 67.52           H  
ATOM   1952  HB3 TYR A 134      40.161  40.766 -27.201  1.00 67.52           H  
ATOM   1953  HD1 TYR A 134      38.583  41.298 -25.510  1.00 66.90           H  
ATOM   1954  HD2 TYR A 134      40.411  44.441 -27.752  1.00 67.42           H  
ATOM   1955  HE1 TYR A 134      37.473  42.969 -24.068  1.00 66.27           H  
ATOM   1956  HE2 TYR A 134      39.315  46.116 -26.316  1.00 67.24           H  
ATOM   1957  HH  TYR A 134      38.250  46.211 -23.884  1.00 65.36           H  
ATOM   1958  N   THR A 135      40.747  41.567 -31.011  1.00 70.14           N  
ATOM   1959  CA  THR A 135      41.559  40.932 -32.031  1.00 71.14           C  
ATOM   1960  C   THR A 135      42.970  40.695 -31.558  1.00 71.57           C  
ATOM   1961  O   THR A 135      43.549  41.486 -30.807  1.00 70.90           O  
ATOM   1962  CB  THR A 135      41.610  41.760 -33.313  1.00 70.27           C  
ATOM   1963  OG1 THR A 135      41.671  43.154 -32.977  1.00 71.38           O  
ATOM   1964  CG2 THR A 135      40.387  41.476 -34.164  1.00 69.95           C  
ATOM   1965  H   THR A 135      40.552  42.556 -31.074  1.00 70.14           H  
ATOM   1966  HA  THR A 135      41.082  39.974 -32.238  1.00 71.14           H  
ATOM   1967  HB  THR A 135      42.498  41.491 -33.884  1.00 70.27           H  
ATOM   1968 HG21 THR A 135      39.488  41.740 -33.607  1.00 69.95           H  
ATOM   1969 HG22 THR A 135      40.359  40.416 -34.418  1.00 69.95           H  
ATOM   1970 HG23 THR A 135      40.435  42.067 -35.078  1.00 69.95           H  
ATOM   1971  HG1 THR A 135      40.874  43.370 -32.488  1.00 71.38           H  
ATOM   1972  N   LEU A 136      43.488  39.564 -32.015  1.00 73.10           N  
ATOM   1973  CA  LEU A 136      44.827  39.087 -31.739  1.00 74.18           C  
ATOM   1974  C   LEU A 136      45.745  40.274 -32.005  1.00 74.83           C  
ATOM   1975  O   LEU A 136      46.778  40.467 -31.347  1.00 75.15           O  
ATOM   1976  CB  LEU A 136      45.106  37.924 -32.690  1.00 74.46           C  
ATOM   1977  CG  LEU A 136      43.913  36.941 -32.826  1.00 76.75           C  
ATOM   1978  CD1 LEU A 136      42.719  37.557 -33.607  1.00 75.81           C  
ATOM   1979  CD2 LEU A 136      44.388  35.684 -33.540  1.00 76.95           C  
ATOM   1980  H   LEU A 136      42.902  38.989 -32.603  1.00 73.10           H  
ATOM   1981  HA  LEU A 136      44.971  38.729 -30.720  1.00 74.18           H  
ATOM   1982  HB2 LEU A 136      45.968  37.372 -32.317  1.00 74.46           H  
ATOM   1983  HB3 LEU A 136      45.333  38.330 -33.676  1.00 74.46           H  
ATOM   1984  HG  LEU A 136      43.558  36.710 -31.822  1.00 76.75           H  
ATOM   1985 HD11 LEU A 136      43.036  37.803 -34.621  1.00 75.81           H  
ATOM   1986 HD12 LEU A 136      42.383  38.462 -33.102  1.00 75.81           H  
ATOM   1987 HD13 LEU A 136      41.901  36.838 -33.647  1.00 75.81           H  
ATOM   1988 HD21 LEU A 136      44.737  35.944 -34.539  1.00 76.95           H  
ATOM   1989 HD22 LEU A 136      43.563  34.975 -33.616  1.00 76.95           H  
ATOM   1990 HD23 LEU A 136      45.204  35.232 -32.976  1.00 76.95           H  
ATOM   1991  N   GLN A 137      45.320  41.083 -32.970  1.00 75.18           N  
ATOM   1992  CA  GLN A 137      46.027  42.285 -33.367  1.00 75.10           C  
ATOM   1993  C   GLN A 137      46.086  43.222 -32.163  1.00 74.74           C  
ATOM   1994  O   GLN A 137      47.132  43.381 -31.531  1.00 74.99           O  
ATOM   1995  CB  GLN A 137      45.282  42.949 -34.526  1.00 74.95           C  
ATOM   1996  H   GLN A 137      44.463  40.849 -33.450  1.00 75.18           H  
ATOM   1997  HA  GLN A 137      47.039  42.048 -33.696  1.00 75.10           H  
ATOM   1998  HB1 GLN A 137      44.267  43.193 -34.213  1.00 74.95           H  
ATOM   1999  HB2 GLN A 137      45.247  42.266 -35.374  1.00 74.95           H  
ATOM   2000  HB3 GLN A 137      45.802  43.862 -34.816  1.00 74.95           H  
ATOM   2001  N   GLU A 138      44.940  43.812 -31.841  1.00 74.26           N  
ATOM   2002  CA  GLU A 138      44.806  44.743 -30.729  1.00 73.79           C  
ATOM   2003  C   GLU A 138      45.489  44.392 -29.412  1.00 73.02           C  
ATOM   2004  O   GLU A 138      45.919  45.285 -28.696  1.00 72.88           O  
ATOM   2005  CB  GLU A 138      43.333  44.992 -30.453  1.00 75.15           C  
ATOM   2006  CG  GLU A 138      42.626  45.700 -31.572  1.00 76.82           C  
ATOM   2007  CD  GLU A 138      41.260  46.191 -31.162  1.00 78.12           C  
ATOM   2008  OE1 GLU A 138      40.360  45.339 -30.965  1.00 79.47           O  
ATOM   2009  OE2 GLU A 138      41.092  47.426 -31.031  1.00 77.60           O1-
ATOM   2010  H   GLU A 138      44.121  43.605 -32.395  1.00 74.26           H  
ATOM   2011  HA  GLU A 138      45.342  45.624 -31.081  1.00 73.79           H  
ATOM   2012  HB2 GLU A 138      43.249  45.600 -29.552  1.00 75.15           H  
ATOM   2013  HB3 GLU A 138      42.845  44.031 -30.290  1.00 75.15           H  
ATOM   2014  HG2 GLU A 138      42.515  45.011 -32.409  1.00 76.82           H  
ATOM   2015  HG3 GLU A 138      43.228  46.554 -31.883  1.00 76.82           H  
ATOM   2016  N   VAL A 139      45.584  43.115 -29.064  1.00 72.46           N  
ATOM   2017  CA  VAL A 139      46.232  42.775 -27.800  1.00 72.18           C  
ATOM   2018  C   VAL A 139      47.748  42.917 -27.860  1.00 71.94           C  
ATOM   2019  O   VAL A 139      48.394  43.162 -26.839  1.00 71.96           O  
ATOM   2020  CB  VAL A 139      45.852  41.354 -27.316  1.00 71.50           C  
ATOM   2021  CG1 VAL A 139      46.664  40.981 -26.085  1.00 70.01           C  
ATOM   2022  CG2 VAL A 139      44.384  41.316 -26.974  1.00 70.85           C  
ATOM   2023  H   VAL A 139      45.215  42.391 -29.663  1.00 72.46           H  
ATOM   2024  HA  VAL A 139      45.858  43.499 -27.076  1.00 72.18           H  
ATOM   2025  HB  VAL A 139      46.066  40.641 -28.113  1.00 71.50           H  
ATOM   2026 HG11 VAL A 139      46.455  41.690 -25.284  1.00 70.01           H  
ATOM   2027 HG12 VAL A 139      47.726  41.010 -26.328  1.00 70.01           H  
ATOM   2028 HG13 VAL A 139      46.393  39.976 -25.761  1.00 70.01           H  
ATOM   2029 HG21 VAL A 139      44.178  42.031 -26.177  1.00 70.85           H  
ATOM   2030 HG22 VAL A 139      44.114  40.314 -26.642  1.00 70.85           H  
ATOM   2031 HG23 VAL A 139      43.799  41.576 -27.856  1.00 70.85           H  
ATOM   2032  N   GLU A 140      48.329  42.755 -29.044  1.00 72.25           N  
ATOM   2033  CA  GLU A 140      49.774  42.939 -29.161  1.00 71.82           C  
ATOM   2034  C   GLU A 140      49.973  44.424 -28.919  1.00 71.26           C  
ATOM   2035  O   GLU A 140      50.840  44.845 -28.160  1.00 69.83           O  
ATOM   2036  CB  GLU A 140      50.283  42.573 -30.565  1.00 71.80           C  
ATOM   2037  CG  GLU A 140      51.788  42.820 -30.773  1.00 71.28           C  
ATOM   2038  CD  GLU A 140      52.439  41.800 -31.705  1.00 71.22           C  
ATOM   2039  OE1 GLU A 140      51.922  41.622 -32.826  1.00 71.77           O  
ATOM   2040  OE2 GLU A 140      53.459  41.175 -31.322  1.00 69.57           O1-
ATOM   2041  H   GLU A 140      47.778  42.508 -29.854  1.00 72.25           H  
ATOM   2042  HA  GLU A 140      50.319  42.303 -28.464  1.00 71.82           H  
ATOM   2043  HB2 GLU A 140      49.734  43.169 -31.294  1.00 71.80           H  
ATOM   2044  HB3 GLU A 140      50.083  41.515 -30.737  1.00 71.80           H  
ATOM   2045  HG2 GLU A 140      52.285  42.771 -29.804  1.00 71.28           H  
ATOM   2046  HG3 GLU A 140      51.921  43.814 -31.200  1.00 71.28           H  
ATOM   2047  N   GLU A 141      49.127  45.221 -29.549  1.00 71.91           N  
ATOM   2048  CA  GLU A 141      49.236  46.658 -29.400  1.00 73.47           C  
ATOM   2049  C   GLU A 141      49.200  47.018 -27.921  1.00 73.41           C  
ATOM   2050  O   GLU A 141      49.908  47.928 -27.470  1.00 73.96           O  
ATOM   2051  CB  GLU A 141      48.100  47.345 -30.168  1.00 75.85           C  
ATOM   2052  CG  GLU A 141      48.368  48.816 -30.535  1.00 78.53           C  
ATOM   2053  CD  GLU A 141      47.575  49.273 -31.770  1.00 80.34           C  
ATOM   2054  OE1 GLU A 141      47.820  48.747 -32.892  1.00 79.58           O  
ATOM   2055  OE2 GLU A 141      46.703  50.162 -31.610  1.00 81.74           O1-
ATOM   2056  H   GLU A 141      48.404  44.828 -30.135  1.00 71.91           H  
ATOM   2057  HA  GLU A 141      50.183  47.005 -29.815  1.00 73.47           H  
ATOM   2058  HB2 GLU A 141      47.202  47.307 -29.551  1.00 75.85           H  
ATOM   2059  HB3 GLU A 141      47.930  46.790 -31.091  1.00 75.85           H  
ATOM   2060  HG2 GLU A 141      49.432  48.936 -30.740  1.00 78.53           H  
ATOM   2061  HG3 GLU A 141      48.088  49.443 -29.689  1.00 78.53           H  
ATOM   2062  N   GLY A 142      48.382  46.291 -27.163  1.00 72.36           N  
ATOM   2063  CA  GLY A 142      48.286  46.558 -25.744  1.00 70.65           C  
ATOM   2064  C   GLY A 142      49.508  46.017 -25.041  1.00 69.37           C  
ATOM   2065  O   GLY A 142      50.132  46.694 -24.224  1.00 69.15           O  
ATOM   2066  H   GLY A 142      47.829  45.554 -27.578  1.00 72.36           H  
ATOM   2067  HA2 GLY A 142      47.394  46.075 -25.344  1.00 70.65           H  
ATOM   2068  HA3 GLY A 142      48.221  47.634 -25.581  1.00 70.65           H  
ATOM   2069  N   LEU A 143      49.851  44.779 -25.354  1.00 68.60           N  
ATOM   2070  CA  LEU A 143      51.012  44.180 -24.742  1.00 69.00           C  
ATOM   2071  C   LEU A 143      52.234  45.004 -25.074  1.00 69.73           C  
ATOM   2072  O   LEU A 143      53.248  44.926 -24.375  1.00 70.50           O  
ATOM   2073  CB  LEU A 143      51.212  42.756 -25.247  1.00 68.47           C  
ATOM   2074  CG  LEU A 143      50.469  41.669 -24.481  1.00 68.32           C  
ATOM   2075  CD1 LEU A 143      51.028  40.310 -24.885  1.00 68.75           C  
ATOM   2076  CD2 LEU A 143      50.649  41.877 -22.983  1.00 66.96           C  
ATOM   2077  H   LEU A 143      49.302  44.254 -26.020  1.00 68.60           H  
ATOM   2078  HA  LEU A 143      50.862  44.151 -23.663  1.00 69.00           H  
ATOM   2079  HB2 LEU A 143      52.277  42.531 -25.198  1.00 68.47           H  
ATOM   2080  HB3 LEU A 143      50.880  42.720 -26.285  1.00 68.47           H  
ATOM   2081  HG  LEU A 143      49.406  41.714 -24.717  1.00 68.32           H  
ATOM   2082 HD11 LEU A 143      52.091  40.269 -24.648  1.00 68.75           H  
ATOM   2083 HD12 LEU A 143      50.889  40.164 -25.956  1.00 68.75           H  
ATOM   2084 HD13 LEU A 143      50.504  39.525 -24.340  1.00 68.75           H  
ATOM   2085 HD21 LEU A 143      51.710  41.834 -22.735  1.00 66.96           H  
ATOM   2086 HD22 LEU A 143      50.117  41.095 -22.441  1.00 66.96           H  
ATOM   2087 HD23 LEU A 143      50.249  42.851 -22.701  1.00 66.96           H  
ATOM   2088  N   ALA A 144      52.116  45.791 -26.148  1.00 70.63           N  
ATOM   2089  CA  ALA A 144      53.191  46.651 -26.657  1.00 70.09           C  
ATOM   2090  C   ALA A 144      53.569  47.754 -25.706  1.00 69.96           C  
ATOM   2091  O   ALA A 144      54.653  47.736 -25.111  1.00 70.22           O  
ATOM   2092  CB  ALA A 144      52.782  47.259 -27.966  1.00 70.65           C  
ATOM   2093  H   ALA A 144      51.233  45.794 -26.639  1.00 70.63           H  
ATOM   2094  HA  ALA A 144      54.065  46.011 -26.780  1.00 70.09           H  
ATOM   2095  HB1 ALA A 144      51.908  47.893 -27.815  1.00 70.65           H  
ATOM   2096  HB2 ALA A 144      52.538  46.467 -28.674  1.00 70.65           H  
ATOM   2097  HB3 ALA A 144      53.602  47.859 -28.360  1.00 70.65           H  
ATOM   2098  N   GLN A 145      52.676  48.730 -25.587  1.00 69.40           N  
ATOM   2099  CA  GLN A 145      52.902  49.867 -24.701  1.00 69.75           C  
ATOM   2100  C   GLN A 145      53.332  49.478 -23.289  1.00 69.71           C  
ATOM   2101  O   GLN A 145      54.504  49.611 -22.903  1.00 69.53           O  
ATOM   2102  CB  GLN A 145      51.635  50.718 -24.574  1.00 69.89           C  
ATOM   2103  CG  GLN A 145      51.409  51.724 -25.686  1.00 72.53           C  
ATOM   2104  CD  GLN A 145      50.300  52.730 -25.357  1.00 73.38           C  
ATOM   2105  OE1 GLN A 145      49.110  52.481 -25.609  1.00 73.70           O  
ATOM   2106  NE2 GLN A 145      50.691  53.872 -24.782  1.00 72.92           N  
ATOM   2107  H   GLN A 145      51.821  48.684 -26.122  1.00 69.40           H  
ATOM   2108  HA  GLN A 145      53.716  50.423 -25.167  1.00 69.75           H  
ATOM   2109  HB2 GLN A 145      51.691  51.265 -23.633  1.00 69.89           H  
ATOM   2110  HB3 GLN A 145      50.779  50.044 -24.552  1.00 69.89           H  
ATOM   2111  HG2 GLN A 145      51.134  51.186 -26.593  1.00 72.53           H  
ATOM   2112  HG3 GLN A 145      52.337  52.271 -25.856  1.00 72.53           H  
ATOM   2113 HE21 GLN A 145      50.007  54.573 -24.535  1.00 72.92           H  
ATOM   2114 HE22 GLN A 145      51.670  54.034 -24.595  1.00 72.92           H  
ATOM   2115  N   HIS A 146      52.363  48.957 -22.538  1.00 68.58           N  
ATOM   2116  CA  HIS A 146      52.539  48.609 -21.133  1.00 65.75           C  
ATOM   2117  C   HIS A 146      53.255  47.337 -20.734  1.00 64.45           C  
ATOM   2118  O   HIS A 146      53.603  47.187 -19.570  1.00 63.38           O  
ATOM   2119  CB  HIS A 146      51.172  48.674 -20.486  1.00 65.21           C  
ATOM   2120  CG  HIS A 146      50.187  49.474 -21.284  1.00 63.71           C  
ATOM   2121  ND1 HIS A 146      49.629  49.006 -22.455  1.00 64.15           N1+
ATOM   2122  CD2 HIS A 146      49.696  50.723 -21.108  1.00 63.46           C  
ATOM   2123  CE1 HIS A 146      48.832  49.931 -22.963  1.00 63.78           C  
ATOM   2124  NE2 HIS A 146      48.856  50.983 -22.165  1.00 62.84           N  
ATOM   2125  H   HIS A 146      51.461  48.795 -22.963  1.00 68.58           H  
ATOM   2126  HA  HIS A 146      53.262  49.343 -20.775  1.00 65.75           H  
ATOM   2127  HB2 HIS A 146      51.274  49.130 -19.501  1.00 65.21           H  
ATOM   2128  HB3 HIS A 146      50.790  47.659 -20.378  1.00 65.21           H  
ATOM   2129  HD1 HIS A 146      49.814  48.035 -22.890  1.00 64.15           H  
ATOM   2130  HD2 HIS A 146      49.922  51.391 -20.290  1.00 63.46           H  
ATOM   2131  HE2 HIS A 146      48.305  51.899 -22.318  1.00 62.84           H  
ATOM   2132  HE1 HIS A 146      48.260  49.841 -23.874  1.00 63.78           H  
ATOM   2133  N   LYS A 147      53.504  46.438 -21.684  1.00 64.27           N  
ATOM   2134  CA  LYS A 147      54.196  45.173 -21.375  1.00 63.75           C  
ATOM   2135  C   LYS A 147      53.828  44.692 -19.971  1.00 62.04           C  
ATOM   2136  O   LYS A 147      54.709  44.453 -19.137  1.00 62.20           O  
ATOM   2137  CB  LYS A 147      55.719  45.357 -21.443  1.00 65.60           C  
ATOM   2138  CG  LYS A 147      56.200  46.785 -21.726  1.00 67.45           C  
ATOM   2139  CD  LYS A 147      57.725  46.935 -21.561  1.00 69.21           C  
ATOM   2140  CE  LYS A 147      58.545  45.951 -22.422  1.00 69.96           C  
ATOM   2141  NZ  LYS A 147      58.537  44.534 -21.905  1.00 70.19           N1+
ATOM   2142  H   LYS A 147      53.214  46.626 -22.633  1.00 64.27           H  
ATOM   2143  HA  LYS A 147      53.883  44.436 -22.114  1.00 63.75           H  
ATOM   2144  HB2 LYS A 147      56.100  44.711 -22.234  1.00 65.60           H  
ATOM   2145  HB3 LYS A 147      56.138  45.045 -20.486  1.00 65.60           H  
ATOM   2146  HG2 LYS A 147      55.704  47.465 -21.033  1.00 67.45           H  
ATOM   2147  HG3 LYS A 147      55.931  47.049 -22.749  1.00 67.45           H  
ATOM   2148  HD2 LYS A 147      57.975  46.766 -20.514  1.00 69.21           H  
ATOM   2149  HD3 LYS A 147      58.003  47.951 -21.842  1.00 69.21           H  
ATOM   2150  HE2 LYS A 147      59.577  46.299 -22.452  1.00 69.96           H  
ATOM   2151  HE3 LYS A 147      58.132  45.951 -23.431  1.00 69.96           H  
ATOM   2152  HZ1 LYS A 147      59.091  43.950 -22.515  1.00 70.19           H  
ATOM   2153  HZ2 LYS A 147      57.588  44.190 -21.880  1.00 70.19           H  
ATOM   2154  HZ3 LYS A 147      58.927  44.513 -20.974  1.00 70.19           H  
ATOM   2155  N   PRO A 148      52.515  44.537 -19.699  1.00 60.45           N  
ATOM   2156  CA  PRO A 148      51.937  44.102 -18.421  1.00 57.12           C  
ATOM   2157  C   PRO A 148      52.323  42.700 -18.109  1.00 53.84           C  
ATOM   2158  O   PRO A 148      52.579  41.918 -19.004  1.00 52.64           O  
ATOM   2159  CB  PRO A 148      50.433  44.202 -18.651  1.00 58.81           C  
ATOM   2160  CG  PRO A 148      50.292  45.078 -19.851  1.00 61.00           C  
ATOM   2161  CD  PRO A 148      51.451  44.652 -20.707  1.00 60.54           C  
ATOM   2162  HA  PRO A 148      52.282  44.704 -17.580  1.00 57.12           H  
ATOM   2163  HB2 PRO A 148      49.941  44.650 -17.788  1.00 58.81           H  
ATOM   2164  HB3 PRO A 148      50.007  43.217 -18.842  1.00 58.81           H  
ATOM   2165  HG2 PRO A 148      50.369  46.131 -19.580  1.00 61.00           H  
ATOM   2166  HG3 PRO A 148      49.343  44.901 -20.358  1.00 61.00           H  
ATOM   2167  HD2 PRO A 148      51.258  43.697 -21.196  1.00 60.54           H  
ATOM   2168  HD3 PRO A 148      51.691  45.404 -21.459  1.00 60.54           H  
ATOM   2169  N   VAL A 149      52.326  42.373 -16.828  1.00 52.00           N  
ATOM   2170  CA  VAL A 149      52.700  41.030 -16.407  1.00 49.80           C  
ATOM   2171  C   VAL A 149      51.528  40.043 -16.510  1.00 47.17           C  
ATOM   2172  O   VAL A 149      51.709  38.833 -16.419  1.00 47.78           O  
ATOM   2173  CB  VAL A 149      53.257  41.063 -14.962  1.00 49.94           C  
ATOM   2174  CG1 VAL A 149      52.191  41.534 -14.012  1.00 48.32           C  
ATOM   2175  CG2 VAL A 149      53.813  39.701 -14.573  1.00 50.19           C  
ATOM   2176  H   VAL A 149      52.067  43.061 -16.135  1.00 52.00           H  
ATOM   2177  HA  VAL A 149      53.477  40.676 -17.085  1.00 49.80           H  
ATOM   2178  HB  VAL A 149      54.083  41.772 -14.909  1.00 49.94           H  
ATOM   2179 HG11 VAL A 149      51.347  40.844 -14.042  1.00 48.32           H  
ATOM   2180 HG12 VAL A 149      51.857  42.529 -14.305  1.00 48.32           H  
ATOM   2181 HG13 VAL A 149      52.596  41.570 -13.001  1.00 48.32           H  
ATOM   2182 HG21 VAL A 149      53.016  38.958 -14.613  1.00 50.19           H  
ATOM   2183 HG22 VAL A 149      54.215  39.748 -13.561  1.00 50.19           H  
ATOM   2184 HG23 VAL A 149      54.606  39.421 -15.266  1.00 50.19           H  
ATOM   2185  N   LEU A 150      50.333  40.567 -16.743  1.00 45.20           N  
ATOM   2186  CA  LEU A 150      49.149  39.726 -16.839  1.00 43.62           C  
ATOM   2187  C   LEU A 150      48.079  40.412 -17.634  1.00 42.32           C  
ATOM   2188  O   LEU A 150      47.892  41.632 -17.509  1.00 41.95           O  
ATOM   2189  CB  LEU A 150      48.567  39.417 -15.451  1.00 43.18           C  
ATOM   2190  CG  LEU A 150      47.160  38.787 -15.459  1.00 42.11           C  
ATOM   2191  CD1 LEU A 150      47.286  37.285 -15.489  1.00 39.61           C  
ATOM   2192  CD2 LEU A 150      46.364  39.229 -14.217  1.00 41.54           C  
ATOM   2193  H   LEU A 150      50.243  41.567 -16.856  1.00 45.20           H  
ATOM   2194  HA  LEU A 150      49.458  38.801 -17.326  1.00 43.62           H  
ATOM   2195  HB2 LEU A 150      48.516  40.350 -14.890  1.00 43.18           H  
ATOM   2196  HB3 LEU A 150      49.243  38.727 -14.947  1.00 43.18           H  
ATOM   2197  HG  LEU A 150      46.623  39.124 -16.346  1.00 42.11           H  
ATOM   2198 HD11 LEU A 150      47.823  36.948 -14.602  1.00 39.61           H  
ATOM   2199 HD12 LEU A 150      47.834  36.984 -16.382  1.00 39.61           H  
ATOM   2200 HD13 LEU A 150      46.292  36.837 -15.504  1.00 39.61           H  
ATOM   2201 HD21 LEU A 150      46.884  38.902 -13.317  1.00 41.54           H  
ATOM   2202 HD22 LEU A 150      45.370  38.783 -14.245  1.00 41.54           H  
ATOM   2203 HD23 LEU A 150      46.274  40.315 -14.210  1.00 41.54           H  
ATOM   2204  N   LEU A 151      47.388  39.621 -18.456  1.00 40.41           N  
ATOM   2205  CA  LEU A 151      46.268  40.132 -19.246  1.00 40.65           C  
ATOM   2206  C   LEU A 151      44.960  39.431 -18.801  1.00 39.40           C  
ATOM   2207  O   LEU A 151      44.963  38.255 -18.411  1.00 37.80           O  
ATOM   2208  CB  LEU A 151      46.495  39.878 -20.736  1.00 40.59           C  
ATOM   2209  CG  LEU A 151      45.237  39.982 -21.604  1.00 40.89           C  
ATOM   2210  CD1 LEU A 151      44.870  41.429 -21.804  1.00 40.95           C  
ATOM   2211  CD2 LEU A 151      45.476  39.317 -22.938  1.00 42.44           C  
ATOM   2212  H   LEU A 151      47.644  38.647 -18.535  1.00 40.41           H  
ATOM   2213  HA  LEU A 151      46.190  41.207 -19.082  1.00 40.65           H  
ATOM   2214  HB2 LEU A 151      46.904  38.874 -20.850  1.00 40.59           H  
ATOM   2215  HB3 LEU A 151      47.218  40.609 -21.098  1.00 40.59           H  
ATOM   2216  HG  LEU A 151      44.413  39.476 -21.101  1.00 40.89           H  
ATOM   2217 HD11 LEU A 151      45.688  41.945 -22.307  1.00 40.95           H  
ATOM   2218 HD12 LEU A 151      44.688  41.895 -20.836  1.00 40.95           H  
ATOM   2219 HD13 LEU A 151      43.969  41.494 -22.414  1.00 40.95           H  
ATOM   2220 HD21 LEU A 151      46.298  39.816 -23.451  1.00 42.44           H  
ATOM   2221 HD22 LEU A 151      44.574  39.387 -23.546  1.00 42.44           H  
ATOM   2222 HD23 LEU A 151      45.728  38.268 -22.781  1.00 42.44           H  
ATOM   2223  N   PHE A 152      43.863  40.168 -18.850  1.00 37.74           N  
ATOM   2224  CA  PHE A 152      42.575  39.626 -18.486  1.00 38.75           C  
ATOM   2225  C   PHE A 152      41.602  39.609 -19.645  1.00 39.56           C  
ATOM   2226  O   PHE A 152      41.291  40.666 -20.221  1.00 40.07           O  
ATOM   2227  CB  PHE A 152      41.901  40.422 -17.373  1.00 36.56           C  
ATOM   2228  CG  PHE A 152      40.455  40.035 -17.177  1.00 34.60           C  
ATOM   2229  CD1 PHE A 152      40.116  38.991 -16.329  1.00 33.99           C  
ATOM   2230  CD2 PHE A 152      39.455  40.659 -17.910  1.00 32.94           C  
ATOM   2231  CE1 PHE A 152      38.816  38.571 -16.210  1.00 33.29           C  
ATOM   2232  CE2 PHE A 152      38.157  40.259 -17.814  1.00 34.73           C  
ATOM   2233  CZ  PHE A 152      37.821  39.197 -16.952  1.00 35.70           C  
ATOM   2234  H   PHE A 152      43.927  41.131 -19.148  1.00 37.74           H  
ATOM   2235  HA  PHE A 152      42.796  38.611 -18.156  1.00 38.75           H  
ATOM   2236  HB2 PHE A 152      41.948  41.482 -17.624  1.00 36.56           H  
ATOM   2237  HB3 PHE A 152      42.439  40.245 -16.442  1.00 36.56           H  
ATOM   2238  HD1 PHE A 152      40.888  38.501 -15.754  1.00 33.99           H  
ATOM   2239  HD2 PHE A 152      39.711  41.476 -18.568  1.00 32.94           H  
ATOM   2240  HE1 PHE A 152      38.567  37.759 -15.544  1.00 33.29           H  
ATOM   2241  HE2 PHE A 152      37.391  40.752 -18.394  1.00 34.73           H  
ATOM   2242  HZ  PHE A 152      36.795  38.870 -16.868  1.00 35.70           H  
ATOM   2243  N   LEU A 153      41.076  38.419 -19.933  1.00 39.97           N  
ATOM   2244  CA  LEU A 153      40.095  38.239 -21.009  1.00 39.48           C  
ATOM   2245  C   LEU A 153      38.851  37.442 -20.598  1.00 38.04           C  
ATOM   2246  O   LEU A 153      38.935  36.394 -19.964  1.00 38.23           O  
ATOM   2247  CB  LEU A 153      40.735  37.541 -22.239  1.00 38.96           C  
ATOM   2248  CG  LEU A 153      41.544  38.375 -23.250  1.00 39.50           C  
ATOM   2249  CD1 LEU A 153      42.010  37.489 -24.409  1.00 38.54           C  
ATOM   2250  CD2 LEU A 153      40.720  39.527 -23.776  1.00 36.70           C  
ATOM   2251  H   LEU A 153      41.362  37.615 -19.393  1.00 39.97           H  
ATOM   2252  HA  LEU A 153      39.773  39.250 -21.259  1.00 39.48           H  
ATOM   2253  HB2 LEU A 153      39.923  37.070 -22.794  1.00 38.96           H  
ATOM   2254  HB3 LEU A 153      41.405  36.773 -21.854  1.00 38.96           H  
ATOM   2255  HG  LEU A 153      42.417  38.782 -22.739  1.00 39.50           H  
ATOM   2256 HD11 LEU A 153      41.142  37.078 -24.924  1.00 38.54           H  
ATOM   2257 HD12 LEU A 153      42.621  36.674 -24.021  1.00 38.54           H  
ATOM   2258 HD13 LEU A 153      42.599  38.084 -25.107  1.00 38.54           H  
ATOM   2259 HD21 LEU A 153      39.841  39.140 -24.291  1.00 36.70           H  
ATOM   2260 HD22 LEU A 153      41.319  40.115 -24.472  1.00 36.70           H  
ATOM   2261 HD23 LEU A 153      40.405  40.158 -22.945  1.00 36.70           H  
ATOM   2262  N   THR A 154      37.695  37.960 -20.982  1.00 38.12           N  
ATOM   2263  CA  THR A 154      36.428  37.290 -20.743  1.00 37.44           C  
ATOM   2264  C   THR A 154      36.143  36.343 -21.915  1.00 37.01           C  
ATOM   2265  O   THR A 154      36.008  36.788 -23.045  1.00 35.24           O  
ATOM   2266  CB  THR A 154      35.295  38.288 -20.709  1.00 37.47           C  
ATOM   2267  OG1 THR A 154      35.617  39.317 -19.771  1.00 36.25           O  
ATOM   2268  CG2 THR A 154      33.978  37.589 -20.341  1.00 36.13           C  
ATOM   2269  H   THR A 154      37.694  38.851 -21.457  1.00 38.12           H  
ATOM   2270  HA  THR A 154      36.495  36.761 -19.792  1.00 37.44           H  
ATOM   2271  HB  THR A 154      35.162  38.735 -21.694  1.00 37.47           H  
ATOM   2272 HG21 THR A 154      34.073  37.129 -19.358  1.00 36.13           H  
ATOM   2273 HG22 THR A 154      33.755  36.821 -21.082  1.00 36.13           H  
ATOM   2274 HG23 THR A 154      33.171  38.321 -20.323  1.00 36.13           H  
ATOM   2275  HG1 THR A 154      36.444  39.716 -20.050  1.00 36.25           H  
ATOM   2276  N   HIS A 155      36.048  35.045 -21.655  1.00 37.13           N  
ATOM   2277  CA  HIS A 155      35.742  34.091 -22.718  1.00 35.73           C  
ATOM   2278  C   HIS A 155      34.264  34.269 -23.053  1.00 36.41           C  
ATOM   2279  O   HIS A 155      33.913  34.612 -24.174  1.00 36.99           O  
ATOM   2280  CB  HIS A 155      36.043  32.665 -22.242  1.00 35.12           C  
ATOM   2281  CG  HIS A 155      35.831  31.603 -23.280  1.00 34.60           C  
ATOM   2282  CD2 HIS A 155      35.518  31.885 -24.596  1.00 34.78           C  
ATOM   2283  ND1 HIS A 155      35.914  30.256 -23.194  1.00 30.53           N  
ATOM   2284  NE2 HIS A 155      35.417  30.755 -25.270  1.00 32.14           N  
ATOM   2285  CE1 HIS A 155      35.650  29.754 -24.442  1.00 30.80           C  
ATOM   2286  H   HIS A 155      36.189  34.713 -20.712  1.00 37.13           H  
ATOM   2287  HA  HIS A 155      36.352  34.265 -23.605  1.00 35.73           H  
ATOM   2288  HB2 HIS A 155      35.395  32.446 -21.394  1.00 35.12           H  
ATOM   2289  HB3 HIS A 155      37.085  32.626 -21.923  1.00 35.12           H  
ATOM   2290  HD2 HIS A 155      35.378  32.874 -25.008  1.00 34.78           H  
ATOM   2291  HE2 HIS A 155      35.183  30.665 -26.321  1.00 32.14           H  
ATOM   2292  HE1 HIS A 155      35.636  28.775 -24.688  1.00 30.80           H  
ATOM   2293  N   GLY A 156      33.390  34.081 -22.071  1.00 37.88           N  
ATOM   2294  CA  GLY A 156      31.964  34.234 -22.324  1.00 37.89           C  
ATOM   2295  C   GLY A 156      31.434  35.477 -21.649  1.00 37.29           C  
ATOM   2296  O   GLY A 156      31.101  35.438 -20.489  1.00 39.42           O  
ATOM   2297  H   GLY A 156      33.715  33.832 -21.148  1.00 37.88           H  
ATOM   2298  HA2 GLY A 156      31.436  33.363 -21.936  1.00 37.89           H  
ATOM   2299  HA3 GLY A 156      31.797  34.311 -23.398  1.00 37.89           H  
ATOM   2300  N   GLU A 157      31.351  36.580 -22.371  1.00 37.61           N  
ATOM   2301  CA  GLU A 157      30.880  37.838 -21.810  1.00 37.57           C  
ATOM   2302  C   GLU A 157      29.368  37.802 -21.634  1.00 37.51           C  
ATOM   2303  O   GLU A 157      28.599  38.155 -22.542  1.00 36.52           O  
ATOM   2304  CB  GLU A 157      31.318  38.969 -22.735  1.00 39.23           C  
ATOM   2305  CG  GLU A 157      30.692  40.297 -22.438  1.00 42.45           C  
ATOM   2306  CD  GLU A 157      30.818  40.669 -20.997  1.00 42.45           C  
ATOM   2307  OE1 GLU A 157      31.851  41.235 -20.595  1.00 41.62           O  
ATOM   2308  OE2 GLU A 157      29.865  40.368 -20.265  1.00 46.49           O1-
ATOM   2309  H   GLU A 157      31.623  36.550 -23.343  1.00 37.61           H  
ATOM   2310  HA  GLU A 157      31.311  38.003 -20.822  1.00 37.57           H  
ATOM   2311  HB2 GLU A 157      31.059  38.692 -23.757  1.00 39.23           H  
ATOM   2312  HB3 GLU A 157      32.399  39.077 -22.651  1.00 39.23           H  
ATOM   2313  HG2 GLU A 157      29.634  40.253 -22.698  1.00 42.45           H  
ATOM   2314  HG3 GLU A 157      31.183  41.060 -23.042  1.00 42.45           H  
ATOM   2315  N   SER A 158      28.928  37.384 -20.449  1.00 37.68           N  
ATOM   2316  CA  SER A 158      27.479  37.234 -20.201  1.00 37.09           C  
ATOM   2317  C   SER A 158      26.653  38.513 -20.151  1.00 35.20           C  
ATOM   2318  O   SER A 158      25.443  38.458 -20.206  1.00 32.24           O  
ATOM   2319  CB  SER A 158      27.238  36.420 -18.928  1.00 35.85           C  
ATOM   2320  OG  SER A 158      27.774  37.087 -17.796  1.00 39.26           O  
ATOM   2321  H   SER A 158      29.588  37.168 -19.716  1.00 37.68           H  
ATOM   2322  HA  SER A 158      27.121  36.713 -21.089  1.00 37.09           H  
ATOM   2323  HB2 SER A 158      27.718  35.447 -19.030  1.00 35.85           H  
ATOM   2324  HB3 SER A 158      26.166  36.284 -18.788  1.00 35.85           H  
ATOM   2325  HG  SER A 158      28.432  36.509 -17.403  1.00 39.26           H  
ATOM   2326  N   SER A 159      27.311  39.661 -20.041  1.00 36.73           N  
ATOM   2327  CA  SER A 159      26.595  40.928 -19.996  1.00 37.14           C  
ATOM   2328  C   SER A 159      26.376  41.506 -21.409  1.00 37.70           C  
ATOM   2329  O   SER A 159      25.617  42.442 -21.563  1.00 36.27           O  
ATOM   2330  CB  SER A 159      27.341  41.936 -19.103  1.00 36.58           C  
ATOM   2331  OG  SER A 159      28.328  42.672 -19.816  1.00 36.92           O  
ATOM   2332  H   SER A 159      28.320  39.655 -19.988  1.00 36.73           H  
ATOM   2333  HA  SER A 159      25.612  40.740 -19.564  1.00 37.14           H  
ATOM   2334  HB2 SER A 159      27.828  41.392 -18.294  1.00 36.58           H  
ATOM   2335  HB3 SER A 159      26.617  42.636 -18.686  1.00 36.58           H  
ATOM   2336  HG  SER A 159      28.961  42.042 -20.170  1.00 36.92           H  
ATOM   2337  N   THR A 160      27.038  40.945 -22.428  1.00 39.39           N  
ATOM   2338  CA  THR A 160      26.869  41.407 -23.829  1.00 40.18           C  
ATOM   2339  C   THR A 160      26.510  40.285 -24.836  1.00 39.87           C  
ATOM   2340  O   THR A 160      25.978  40.553 -25.912  1.00 39.06           O  
ATOM   2341  CB  THR A 160      28.108  42.083 -24.337  1.00 39.65           C  
ATOM   2342  OG1 THR A 160      29.137  41.106 -24.505  1.00 43.57           O  
ATOM   2343  CG2 THR A 160      28.587  43.100 -23.332  1.00 42.17           C  
ATOM   2344  H   THR A 160      27.673  40.183 -22.238  1.00 39.39           H  
ATOM   2345  HA  THR A 160      26.029  42.100 -23.776  1.00 40.18           H  
ATOM   2346  HB  THR A 160      27.882  42.574 -25.284  1.00 39.65           H  
ATOM   2347 HG21 THR A 160      28.811  42.601 -22.389  1.00 42.17           H  
ATOM   2348 HG22 THR A 160      27.810  43.847 -23.173  1.00 42.17           H  
ATOM   2349 HG23 THR A 160      29.487  43.586 -23.708  1.00 42.17           H  
ATOM   2350  HG1 THR A 160      29.867  41.352 -23.933  1.00 43.57           H  
ATOM   2351  N   GLY A 161      26.783  39.036 -24.474  1.00 38.91           N  
ATOM   2352  CA  GLY A 161      26.457  37.927 -25.355  1.00 39.10           C  
ATOM   2353  C   GLY A 161      27.569  37.568 -26.333  1.00 39.40           C  
ATOM   2354  O   GLY A 161      27.387  36.709 -27.215  1.00 38.22           O  
ATOM   2355  H   GLY A 161      27.220  38.856 -23.581  1.00 38.91           H  
ATOM   2356  HA2 GLY A 161      25.569  38.193 -25.928  1.00 39.10           H  
ATOM   2357  HA3 GLY A 161      26.244  37.052 -24.741  1.00 39.10           H  
ATOM   2358  N   VAL A 162      28.725  38.210 -26.151  1.00 38.30           N  
ATOM   2359  CA  VAL A 162      29.883  38.010 -27.004  1.00 39.56           C  
ATOM   2360  C   VAL A 162      30.778  36.831 -26.621  1.00 41.21           C  
ATOM   2361  O   VAL A 162      31.236  36.736 -25.482  1.00 40.74           O  
ATOM   2362  CB  VAL A 162      30.734  39.310 -27.034  1.00 40.89           C  
ATOM   2363  CG1 VAL A 162      31.998  39.095 -27.825  1.00 38.77           C  
ATOM   2364  CG2 VAL A 162      29.899  40.481 -27.597  1.00 38.45           C  
ATOM   2365  H   VAL A 162      28.798  38.865 -25.385  1.00 38.30           H  
ATOM   2366  HA  VAL A 162      29.480  37.766 -27.987  1.00 39.56           H  
ATOM   2367  HB  VAL A 162      31.026  39.569 -26.016  1.00 40.89           H  
ATOM   2368 HG11 VAL A 162      31.744  38.834 -28.852  1.00 38.77           H  
ATOM   2369 HG12 VAL A 162      32.574  38.286 -27.376  1.00 38.77           H  
ATOM   2370 HG13 VAL A 162      32.591  40.010 -27.819  1.00 38.77           H  
ATOM   2371 HG21 VAL A 162      29.592  40.251 -28.617  1.00 38.45           H  
ATOM   2372 HG22 VAL A 162      30.500  41.390 -27.595  1.00 38.45           H  
ATOM   2373 HG23 VAL A 162      29.015  40.629 -26.976  1.00 38.45           H  
ATOM   2374  N   LEU A 163      30.992  35.919 -27.574  1.00 42.39           N  
ATOM   2375  CA  LEU A 163      31.881  34.769 -27.379  1.00 43.54           C  
ATOM   2376  C   LEU A 163      33.246  35.243 -27.859  1.00 45.80           C  
ATOM   2377  O   LEU A 163      33.418  35.587 -29.019  1.00 47.42           O  
ATOM   2378  CB  LEU A 163      31.464  33.596 -28.240  1.00 41.80           C  
ATOM   2379  CG  LEU A 163      32.458  32.433 -28.297  1.00 40.33           C  
ATOM   2380  CD1 LEU A 163      32.660  31.835 -26.934  1.00 38.55           C  
ATOM   2381  CD2 LEU A 163      31.926  31.356 -29.242  1.00 37.46           C  
ATOM   2382  H   LEU A 163      30.524  36.026 -28.462  1.00 42.39           H  
ATOM   2383  HA  LEU A 163      31.866  34.441 -26.339  1.00 43.54           H  
ATOM   2384  HB2 LEU A 163      31.316  33.961 -29.256  1.00 41.80           H  
ATOM   2385  HB3 LEU A 163      30.521  33.213 -27.851  1.00 41.80           H  
ATOM   2386  HG  LEU A 163      33.414  32.813 -28.658  1.00 40.33           H  
ATOM   2387 HD11 LEU A 163      31.710  31.451 -26.561  1.00 38.55           H  
ATOM   2388 HD12 LEU A 163      33.035  32.600 -26.254  1.00 38.55           H  
ATOM   2389 HD13 LEU A 163      33.381  31.020 -26.998  1.00 38.55           H  
ATOM   2390 HD21 LEU A 163      30.971  30.985 -28.869  1.00 37.46           H  
ATOM   2391 HD22 LEU A 163      32.640  30.534 -29.294  1.00 37.46           H  
ATOM   2392 HD23 LEU A 163      31.788  31.781 -30.236  1.00 37.46           H  
ATOM   2393  N   GLN A 164      34.223  35.267 -26.972  1.00 47.26           N  
ATOM   2394  CA  GLN A 164      35.546  35.752 -27.339  1.00 47.17           C  
ATOM   2395  C   GLN A 164      36.558  34.669 -27.665  1.00 48.19           C  
ATOM   2396  O   GLN A 164      36.832  33.786 -26.838  1.00 49.41           O  
ATOM   2397  CB  GLN A 164      36.072  36.633 -26.215  1.00 45.60           C  
ATOM   2398  CG  GLN A 164      37.549  36.856 -26.196  1.00 45.79           C  
ATOM   2399  CD  GLN A 164      38.011  37.832 -27.252  1.00 46.89           C  
ATOM   2400  OE1 GLN A 164      37.617  39.019 -27.258  1.00 43.41           O  
ATOM   2401  NE2 GLN A 164      38.862  37.338 -28.165  1.00 46.25           N  
ATOM   2402  H   GLN A 164      34.051  34.946 -26.030  1.00 47.26           H  
ATOM   2403  HA  GLN A 164      35.422  36.311 -28.266  1.00 47.17           H  
ATOM   2404  HB2 GLN A 164      35.792  36.170 -25.269  1.00 45.60           H  
ATOM   2405  HB3 GLN A 164      35.589  37.606 -26.300  1.00 45.60           H  
ATOM   2406  HG2 GLN A 164      38.047  35.901 -26.364  1.00 45.79           H  
ATOM   2407  HG3 GLN A 164      37.829  37.245 -25.217  1.00 45.79           H  
ATOM   2408 HE21 GLN A 164      39.214  37.933 -28.901  1.00 46.25           H  
ATOM   2409 HE22 GLN A 164      39.150  36.371 -28.116  1.00 46.25           H  
ATOM   2410  N   PRO A 165      37.136  34.729 -28.881  1.00 47.70           N  
ATOM   2411  CA  PRO A 165      38.148  33.798 -29.411  1.00 47.13           C  
ATOM   2412  C   PRO A 165      39.404  33.900 -28.563  1.00 45.30           C  
ATOM   2413  O   PRO A 165      39.819  34.986 -28.185  1.00 44.10           O  
ATOM   2414  CB  PRO A 165      38.393  34.307 -30.829  1.00 48.26           C  
ATOM   2415  CG  PRO A 165      37.104  35.019 -31.171  1.00 49.21           C  
ATOM   2416  CD  PRO A 165      36.752  35.719 -29.894  1.00 48.05           C  
ATOM   2417  HA  PRO A 165      37.843  32.752 -29.400  1.00 47.13           H  
ATOM   2418  HB2 PRO A 165      38.576  33.480 -31.515  1.00 48.26           H  
ATOM   2419  HB3 PRO A 165      39.238  34.995 -30.856  1.00 48.26           H  
ATOM   2420  HG2 PRO A 165      36.328  34.308 -31.454  1.00 49.21           H  
ATOM   2421  HG3 PRO A 165      37.255  35.734 -31.980  1.00 49.21           H  
ATOM   2422  HD2 PRO A 165      37.320  36.642 -29.780  1.00 48.05           H  
ATOM   2423  HD3 PRO A 165      35.686  35.941 -29.846  1.00 48.05           H  
ATOM   2424  N   LEU A 166      40.014  32.761 -28.305  1.00 45.95           N  
ATOM   2425  CA  LEU A 166      41.194  32.661 -27.454  1.00 46.44           C  
ATOM   2426  C   LEU A 166      42.361  31.903 -28.090  1.00 47.03           C  
ATOM   2427  O   LEU A 166      43.465  31.885 -27.537  1.00 46.22           O  
ATOM   2428  CB  LEU A 166      40.809  31.924 -26.166  1.00 45.26           C  
ATOM   2429  CG  LEU A 166      39.551  32.359 -25.418  1.00 43.47           C  
ATOM   2430  CD1 LEU A 166      39.050  31.219 -24.547  1.00 44.39           C  
ATOM   2431  CD2 LEU A 166      39.853  33.581 -24.607  1.00 43.32           C  
ATOM   2432  H   LEU A 166      39.646  31.915 -28.717  1.00 45.95           H  
ATOM   2433  HA  LEU A 166      41.529  33.683 -27.275  1.00 46.44           H  
ATOM   2434  HB2 LEU A 166      41.645  32.029 -25.475  1.00 45.26           H  
ATOM   2435  HB3 LEU A 166      40.681  30.873 -26.424  1.00 45.26           H  
ATOM   2436  HG  LEU A 166      38.761  32.608 -26.127  1.00 43.47           H  
ATOM   2437 HD11 LEU A 166      39.821  30.947 -23.825  1.00 44.39           H  
ATOM   2438 HD12 LEU A 166      38.819  30.357 -25.174  1.00 44.39           H  
ATOM   2439 HD13 LEU A 166      38.151  31.534 -24.017  1.00 44.39           H  
ATOM   2440 HD21 LEU A 166      40.642  33.355 -23.890  1.00 43.32           H  
ATOM   2441 HD22 LEU A 166      38.955  33.894 -24.074  1.00 43.32           H  
ATOM   2442 HD23 LEU A 166      40.182  34.383 -25.268  1.00 43.32           H  
ATOM   2443  N   ASP A 167      42.122  31.241 -29.220  1.00 48.46           N  
ATOM   2444  CA  ASP A 167      43.208  30.501 -29.864  1.00 49.47           C  
ATOM   2445  C   ASP A 167      44.340  31.483 -30.157  1.00 49.59           C  
ATOM   2446  O   ASP A 167      44.092  32.631 -30.561  1.00 49.01           O  
ATOM   2447  CB  ASP A 167      42.722  29.805 -31.157  1.00 47.98           C  
ATOM   2448  CG  ASP A 167      42.164  28.389 -30.906  1.00 49.01           C  
ATOM   2449  OD1 ASP A 167      42.480  27.744 -29.871  1.00 48.02           O  
ATOM   2450  OD2 ASP A 167      41.414  27.890 -31.775  1.00 50.99           O1-
ATOM   2451  H   ASP A 167      41.199  31.249 -29.629  1.00 48.46           H  
ATOM   2452  HA  ASP A 167      43.563  29.712 -29.201  1.00 49.47           H  
ATOM   2453  HB2 ASP A 167      43.562  29.730 -31.848  1.00 47.98           H  
ATOM   2454  HB3 ASP A 167      41.936  30.414 -31.605  1.00 47.98           H  
ATOM   2455  N   GLY A 168      45.577  31.052 -29.905  1.00 50.81           N  
ATOM   2456  CA  GLY A 168      46.718  31.918 -30.158  1.00 50.51           C  
ATOM   2457  C   GLY A 168      47.141  32.862 -29.041  1.00 51.17           C  
ATOM   2458  O   GLY A 168      48.339  32.908 -28.699  1.00 51.19           O  
ATOM   2459  H   GLY A 168      45.722  30.122 -29.538  1.00 50.81           H  
ATOM   2460  HA2 GLY A 168      46.479  32.528 -31.029  1.00 50.51           H  
ATOM   2461  HA3 GLY A 168      47.570  31.278 -30.386  1.00 50.51           H  
ATOM   2462  N   PHE A 169      46.190  33.612 -28.474  1.00 50.21           N  
ATOM   2463  CA  PHE A 169      46.499  34.544 -27.382  1.00 49.34           C  
ATOM   2464  C   PHE A 169      47.488  33.954 -26.358  1.00 50.91           C  
ATOM   2465  O   PHE A 169      48.365  34.660 -25.813  1.00 50.09           O  
ATOM   2466  CB  PHE A 169      45.220  34.975 -26.675  1.00 45.93           C  
ATOM   2467  CG  PHE A 169      44.337  35.868 -27.502  1.00 41.32           C  
ATOM   2468  CD1 PHE A 169      43.427  35.332 -28.392  1.00 38.89           C  
ATOM   2469  CD2 PHE A 169      44.435  37.252 -27.391  1.00 39.60           C  
ATOM   2470  CE1 PHE A 169      42.612  36.172 -29.175  1.00 39.78           C  
ATOM   2471  CE2 PHE A 169      43.632  38.091 -28.161  1.00 39.10           C  
ATOM   2472  CZ  PHE A 169      42.716  37.549 -29.056  1.00 38.26           C  
ATOM   2473  H   PHE A 169      45.238  33.536 -28.804  1.00 50.21           H  
ATOM   2474  HA  PHE A 169      46.980  35.410 -27.836  1.00 49.34           H  
ATOM   2475  HB2 PHE A 169      45.494  35.510 -25.766  1.00 45.93           H  
ATOM   2476  HB3 PHE A 169      44.655  34.081 -26.413  1.00 45.93           H  
ATOM   2477  HD1 PHE A 169      43.340  34.260 -28.488  1.00 38.89           H  
ATOM   2478  HD2 PHE A 169      45.143  37.682 -26.698  1.00 39.60           H  
ATOM   2479  HE1 PHE A 169      41.905  35.743 -29.869  1.00 39.78           H  
ATOM   2480  HE2 PHE A 169      43.721  39.163 -28.063  1.00 39.10           H  
ATOM   2481  HZ  PHE A 169      42.091  38.196 -29.654  1.00 38.26           H  
ATOM   2482  N   GLY A 170      47.352  32.656 -26.099  1.00 52.19           N  
ATOM   2483  CA  GLY A 170      48.269  32.021 -25.173  1.00 54.18           C  
ATOM   2484  C   GLY A 170      49.673  32.478 -25.536  1.00 56.17           C  
ATOM   2485  O   GLY A 170      50.384  33.052 -24.701  1.00 55.02           O  
ATOM   2486  H   GLY A 170      46.619  32.120 -26.542  1.00 52.19           H  
ATOM   2487  HA2 GLY A 170      48.196  30.937 -25.261  1.00 54.18           H  
ATOM   2488  HA3 GLY A 170      48.033  32.319 -24.152  1.00 54.18           H  
ATOM   2489  N   GLU A 171      50.055  32.252 -26.798  1.00 57.68           N  
ATOM   2490  CA  GLU A 171      51.375  32.638 -27.291  1.00 58.10           C  
ATOM   2491  C   GLU A 171      51.576  34.143 -27.397  1.00 56.78           C  
ATOM   2492  O   GLU A 171      52.598  34.663 -26.941  1.00 56.05           O  
ATOM   2493  CB  GLU A 171      51.658  31.971 -28.641  1.00 61.17           C  
ATOM   2494  CG  GLU A 171      51.784  30.468 -28.526  1.00 64.58           C  
ATOM   2495  CD  GLU A 171      52.555  30.072 -27.272  1.00 68.31           C  
ATOM   2496  OE1 GLU A 171      53.689  30.586 -27.104  1.00 70.47           O  
ATOM   2497  OE2 GLU A 171      52.035  29.262 -26.454  1.00 68.61           O1-
ATOM   2498  H   GLU A 171      49.410  31.800 -27.430  1.00 57.68           H  
ATOM   2499  HA  GLU A 171      52.088  32.286 -26.545  1.00 58.10           H  
ATOM   2500  HB2 GLU A 171      52.590  32.371 -29.041  1.00 61.17           H  
ATOM   2501  HB3 GLU A 171      50.841  32.203 -29.324  1.00 61.17           H  
ATOM   2502  HG2 GLU A 171      52.310  30.088 -29.401  1.00 64.58           H  
ATOM   2503  HG3 GLU A 171      50.787  30.030 -28.483  1.00 64.58           H  
ATOM   2504  N   LEU A 172      50.611  34.850 -27.974  1.00 55.35           N  
ATOM   2505  CA  LEU A 172      50.739  36.304 -28.102  1.00 55.58           C  
ATOM   2506  C   LEU A 172      50.999  36.992 -26.759  1.00 57.05           C  
ATOM   2507  O   LEU A 172      51.337  38.182 -26.720  1.00 57.11           O  
ATOM   2508  CB  LEU A 172      49.490  36.911 -28.754  1.00 53.79           C  
ATOM   2509  CG  LEU A 172      49.387  38.447 -28.724  1.00 53.94           C  
ATOM   2510  CD1 LEU A 172      50.620  39.065 -29.396  1.00 53.38           C  
ATOM   2511  CD2 LEU A 172      48.084  38.908 -29.398  1.00 51.75           C  
ATOM   2512  H   LEU A 172      49.787  34.384 -28.326  1.00 55.35           H  
ATOM   2513  HA  LEU A 172      51.605  36.478 -28.740  1.00 55.58           H  
ATOM   2514  HB2 LEU A 172      48.617  36.509 -28.239  1.00 53.79           H  
ATOM   2515  HB3 LEU A 172      49.473  36.597 -29.798  1.00 53.79           H  
ATOM   2516  HG  LEU A 172      49.360  38.788 -27.689  1.00 53.94           H  
ATOM   2517 HD11 LEU A 172      50.670  38.739 -30.435  1.00 53.38           H  
ATOM   2518 HD12 LEU A 172      51.519  38.744 -28.871  1.00 53.38           H  
ATOM   2519 HD13 LEU A 172      50.547  40.152 -29.360  1.00 53.38           H  
ATOM   2520 HD21 LEU A 172      48.078  38.582 -30.438  1.00 51.75           H  
ATOM   2521 HD22 LEU A 172      48.019  39.995 -29.357  1.00 51.75           H  
ATOM   2522 HD23 LEU A 172      47.231  38.473 -28.876  1.00 51.75           H  
ATOM   2523  N   CYS A 173      50.833  36.240 -25.663  1.00 58.20           N  
ATOM   2524  CA  CYS A 173      51.067  36.754 -24.308  1.00 58.10           C  
ATOM   2525  C   CYS A 173      52.391  36.243 -23.756  1.00 57.26           C  
ATOM   2526  O   CYS A 173      53.157  36.996 -23.169  1.00 55.93           O  
ATOM   2527  CB  CYS A 173      49.937  36.325 -23.351  1.00 58.52           C  
ATOM   2528  SG  CYS A 173      48.578  37.472 -23.218  1.00 61.07           S  
ATOM   2529  H   CYS A 173      50.535  35.281 -25.773  1.00 58.20           H  
ATOM   2530  HA  CYS A 173      51.093  37.842 -24.376  1.00 58.10           H  
ATOM   2531  HB2 CYS A 173      50.367  36.195 -22.358  1.00 58.52           H  
ATOM   2532  HB3 CYS A 173      49.541  35.372 -23.703  1.00 58.52           H  
ATOM   2533  HG  CYS A 173      48.017  37.638 -24.419  1.00 61.07           H  
ATOM   2534  N   HIS A 174      52.625  34.945 -23.915  1.00 58.27           N  
ATOM   2535  CA  HIS A 174      53.840  34.314 -23.443  1.00 60.64           C  
ATOM   2536  C   HIS A 174      54.977  34.969 -24.210  1.00 62.98           C  
ATOM   2537  O   HIS A 174      56.122  35.025 -23.741  1.00 62.33           O  
ATOM   2538  CB  HIS A 174      53.783  32.819 -23.729  1.00 62.04           C  
ATOM   2539  CG  HIS A 174      52.846  32.069 -22.832  1.00 63.25           C  
ATOM   2540  CD2 HIS A 174      51.642  32.591 -22.408  1.00 63.01           C  
ATOM   2541  ND1 HIS A 174      52.954  30.851 -22.250  1.00 62.69           N  
ATOM   2542  NE2 HIS A 174      51.057  31.729 -21.596  1.00 63.61           N  
ATOM   2543  CE1 HIS A 174      51.831  30.667 -21.483  1.00 62.25           C  
ATOM   2544  H   HIS A 174      51.931  34.378 -24.381  1.00 58.27           H  
ATOM   2545  HA  HIS A 174      53.975  34.435 -22.368  1.00 60.64           H  
ATOM   2546  HB2 HIS A 174      54.784  32.406 -23.603  1.00 62.04           H  
ATOM   2547  HB3 HIS A 174      53.459  32.678 -24.760  1.00 62.04           H  
ATOM   2548  HD2 HIS A 174      51.241  33.552 -22.694  1.00 63.01           H  
ATOM   2549  HE2 HIS A 174      50.105  31.870 -21.107  1.00 63.61           H  
ATOM   2550  HE1 HIS A 174      51.630  29.851 -20.923  1.00 62.25           H  
ATOM   2551  N   ARG A 175      54.617  35.480 -25.391  1.00 63.99           N  
ATOM   2552  CA  ARG A 175      55.528  36.187 -26.284  1.00 64.10           C  
ATOM   2553  C   ARG A 175      56.138  37.319 -25.482  1.00 62.29           C  
ATOM   2554  O   ARG A 175      57.356  37.369 -25.293  1.00 63.12           O  
ATOM   2555  CB  ARG A 175      54.752  36.786 -27.460  1.00 65.78           C  
ATOM   2556  CG  ARG A 175      55.508  36.854 -28.783  1.00 67.74           C  
ATOM   2557  CD  ARG A 175      54.691  37.665 -29.789  1.00 71.13           C  
ATOM   2558  NE  ARG A 175      54.508  37.002 -31.080  1.00 73.28           N  
ATOM   2559  CZ  ARG A 175      54.165  35.723 -31.232  1.00 74.72           C  
ATOM   2560  NH1 ARG A 175      53.972  34.948 -30.172  1.00 73.43           N  
ATOM   2561  NH2 ARG A 175      54.003  35.218 -32.454  1.00 75.54           N1+
ATOM   2562  H   ARG A 175      53.656  35.370 -25.683  1.00 63.99           H  
ATOM   2563  HA  ARG A 175      56.286  35.507 -26.672  1.00 64.10           H  
ATOM   2564  HB2 ARG A 175      54.461  37.801 -27.188  1.00 65.78           H  
ATOM   2565  HB3 ARG A 175      53.859  36.181 -27.615  1.00 65.78           H  
ATOM   2566  HG2 ARG A 175      55.662  35.846 -29.167  1.00 67.74           H  
ATOM   2567  HG3 ARG A 175      56.474  37.334 -28.626  1.00 67.74           H  
ATOM   2568  HD2 ARG A 175      55.201  38.613 -29.960  1.00 71.13           H  
ATOM   2569  HD3 ARG A 175      53.708  37.854 -29.359  1.00 71.13           H  
ATOM   2570  HE  ARG A 175      54.652  37.552 -31.915  1.00 73.28           H  
ATOM   2571 HH11 ARG A 175      53.704  33.982 -30.295  1.00 73.43           H  
ATOM   2572 HH12 ARG A 175      54.093  35.324 -29.243  1.00 73.43           H  
ATOM   2573 HH21 ARG A 175      53.735  34.251 -32.569  1.00 75.54           H  
ATOM   2574 HH22 ARG A 175      54.148  35.802 -33.265  1.00 75.54           H  
ATOM   2575  N   TYR A 176      55.276  38.223 -25.022  1.00 60.15           N  
ATOM   2576  CA  TYR A 176      55.688  39.374 -24.226  1.00 57.26           C  
ATOM   2577  C   TYR A 176      55.893  39.052 -22.767  1.00 54.88           C  
ATOM   2578  O   TYR A 176      55.731  39.935 -21.934  1.00 54.02           O  
ATOM   2579  CB  TYR A 176      54.668  40.492 -24.314  1.00 58.05           C  
ATOM   2580  CG  TYR A 176      54.607  41.151 -25.661  1.00 62.13           C  
ATOM   2581  CD1 TYR A 176      54.182  40.450 -26.787  1.00 63.23           C  
ATOM   2582  CD2 TYR A 176      54.954  42.493 -25.812  1.00 64.07           C  
ATOM   2583  CE1 TYR A 176      54.096  41.072 -28.037  1.00 64.29           C  
ATOM   2584  CE2 TYR A 176      54.875  43.128 -27.054  1.00 64.87           C  
ATOM   2585  CZ  TYR A 176      54.441  42.416 -28.164  1.00 65.38           C  
ATOM   2586  OH  TYR A 176      54.315  43.071 -29.380  1.00 65.02           O  
ATOM   2587  H   TYR A 176      54.295  38.107 -25.233  1.00 60.15           H  
ATOM   2588  HA  TYR A 176      56.643  39.683 -24.650  1.00 57.26           H  
ATOM   2589  HB2 TYR A 176      54.923  41.249 -23.572  1.00 58.05           H  
ATOM   2590  HB3 TYR A 176      53.685  40.079 -24.089  1.00 58.05           H  
ATOM   2591  HD1 TYR A 176      53.914  39.408 -26.693  1.00 63.23           H  
ATOM   2592  HD2 TYR A 176      55.291  43.053 -24.952  1.00 64.07           H  
ATOM   2593  HE1 TYR A 176      53.764  40.513 -28.899  1.00 64.29           H  
ATOM   2594  HE2 TYR A 176      55.150  44.168 -27.150  1.00 64.87           H  
ATOM   2595  HH  TYR A 176      54.011  42.522 -30.107  1.00 65.02           H  
ATOM   2596  N   LYS A 177      56.245  37.802 -22.465  1.00 54.21           N  
ATOM   2597  CA  LYS A 177      56.474  37.382 -21.084  1.00 53.80           C  
ATOM   2598  C   LYS A 177      55.284  37.712 -20.190  1.00 53.71           C  
ATOM   2599  O   LYS A 177      55.445  38.017 -18.997  1.00 53.41           O  
ATOM   2600  H   LYS A 177      56.356  37.128 -23.209  1.00 54.21           H  
ATOM   2601  HA2 LYS A 177      57.357  37.894 -20.701  1.00 53.80           H  
ATOM   2602  HA3 LYS A 177      56.642  36.305 -21.065  1.00 53.80           H  
ATOM   2603  N   CYS A 178      54.089  37.659 -20.778  1.00 52.12           N  
ATOM   2604  CA  CYS A 178      52.859  37.979 -20.067  1.00 52.05           C  
ATOM   2605  C   CYS A 178      51.963  36.762 -19.777  1.00 50.16           C  
ATOM   2606  O   CYS A 178      51.833  35.841 -20.592  1.00 49.65           O  
ATOM   2607  CB  CYS A 178      52.080  39.024 -20.856  1.00 52.47           C  
ATOM   2608  SG  CYS A 178      50.481  39.529 -20.146  1.00 57.04           S  
ATOM   2609  H   CYS A 178      54.035  37.388 -21.749  1.00 52.12           H  
ATOM   2610  HA  CYS A 178      53.156  38.366 -19.092  1.00 52.05           H  
ATOM   2611  HB2 CYS A 178      51.891  38.619 -21.850  1.00 52.47           H  
ATOM   2612  HB3 CYS A 178      52.704  39.914 -20.939  1.00 52.47           H  
ATOM   2613  HG  CYS A 178      49.681  38.464 -20.049  1.00 57.04           H  
ATOM   2614  N   LEU A 179      51.354  36.770 -18.594  1.00 48.13           N  
ATOM   2615  CA  LEU A 179      50.454  35.697 -18.155  1.00 44.22           C  
ATOM   2616  C   LEU A 179      49.068  35.914 -18.742  1.00 41.20           C  
ATOM   2617  O   LEU A 179      48.616  37.059 -18.843  1.00 41.50           O  
ATOM   2618  CB  LEU A 179      50.326  35.724 -16.639  1.00 42.43           C  
ATOM   2619  CG  LEU A 179      51.560  35.367 -15.839  1.00 40.62           C  
ATOM   2620  CD1 LEU A 179      51.362  35.855 -14.423  1.00 41.00           C  
ATOM   2621  CD2 LEU A 179      51.827  33.881 -15.902  1.00 39.40           C  
ATOM   2622  H   LEU A 179      51.518  37.548 -17.971  1.00 48.13           H  
ATOM   2623  HA  LEU A 179      50.863  34.743 -18.488  1.00 44.22           H  
ATOM   2624  HB2 LEU A 179      49.540  35.021 -16.363  1.00 42.43           H  
ATOM   2625  HB3 LEU A 179      50.028  36.733 -16.352  1.00 42.43           H  
ATOM   2626  HG  LEU A 179      52.441  35.853 -16.259  1.00 40.62           H  
ATOM   2627 HD11 LEU A 179      50.483  35.375 -13.993  1.00 41.00           H  
ATOM   2628 HD12 LEU A 179      51.220  36.936 -14.428  1.00 41.00           H  
ATOM   2629 HD13 LEU A 179      52.240  35.606 -13.827  1.00 41.00           H  
ATOM   2630 HD21 LEU A 179      50.973  33.341 -15.492  1.00 39.40           H  
ATOM   2631 HD22 LEU A 179      52.718  33.647 -15.320  1.00 39.40           H  
ATOM   2632 HD23 LEU A 179      51.982  33.583 -16.939  1.00 39.40           H  
ATOM   2633  N   LEU A 180      48.400  34.840 -19.147  1.00 38.49           N  
ATOM   2634  CA  LEU A 180      47.035  34.999 -19.671  1.00 37.94           C  
ATOM   2635  C   LEU A 180      45.968  34.556 -18.651  1.00 35.47           C  
ATOM   2636  O   LEU A 180      45.956  33.415 -18.215  1.00 34.36           O  
ATOM   2637  CB  LEU A 180      46.829  34.206 -20.959  1.00 38.27           C  
ATOM   2638  CG  LEU A 180      45.364  34.275 -21.444  1.00 39.03           C  
ATOM   2639  CD1 LEU A 180      44.931  35.711 -21.560  1.00 37.01           C  
ATOM   2640  CD2 LEU A 180      45.223  33.580 -22.791  1.00 37.82           C  
ATOM   2641  H   LEU A 180      48.824  33.925 -19.096  1.00 38.49           H  
ATOM   2642  HA  LEU A 180      46.918  36.064 -19.874  1.00 37.94           H  
ATOM   2643  HB2 LEU A 180      47.093  33.164 -20.778  1.00 38.27           H  
ATOM   2644  HB3 LEU A 180      47.477  34.616 -21.734  1.00 38.27           H  
ATOM   2645  HG  LEU A 180      44.728  33.767 -20.719  1.00 39.03           H  
ATOM   2646 HD11 LEU A 180      45.564  36.224 -22.285  1.00 37.01           H  
ATOM   2647 HD12 LEU A 180      45.022  36.198 -20.589  1.00 37.01           H  
ATOM   2648 HD13 LEU A 180      43.893  35.752 -21.891  1.00 37.01           H  
ATOM   2649 HD21 LEU A 180      45.855  34.079 -23.525  1.00 37.82           H  
ATOM   2650 HD22 LEU A 180      44.184  33.625 -23.116  1.00 37.82           H  
ATOM   2651 HD23 LEU A 180      45.530  32.538 -22.696  1.00 37.82           H  
ATOM   2652  N   LEU A 181      45.083  35.470 -18.285  1.00 35.19           N  
ATOM   2653  CA  LEU A 181      44.004  35.192 -17.332  1.00 33.77           C  
ATOM   2654  C   LEU A 181      42.655  35.144 -18.059  1.00 33.97           C  
ATOM   2655  O   LEU A 181      42.249  36.128 -18.705  1.00 32.65           O  
ATOM   2656  CB  LEU A 181      43.972  36.289 -16.265  1.00 32.73           C  
ATOM   2657  CG  LEU A 181      42.711  36.424 -15.408  1.00 33.97           C  
ATOM   2658  CD1 LEU A 181      42.427  35.117 -14.610  1.00 32.48           C  
ATOM   2659  CD2 LEU A 181      42.887  37.624 -14.497  1.00 32.33           C  
ATOM   2660  H   LEU A 181      45.154  36.397 -18.679  1.00 35.19           H  
ATOM   2661  HA  LEU A 181      44.186  34.226 -16.861  1.00 33.77           H  
ATOM   2662  HB2 LEU A 181      44.120  37.241 -16.775  1.00 32.73           H  
ATOM   2663  HB3 LEU A 181      44.806  36.106 -15.587  1.00 32.73           H  
ATOM   2664  HG  LEU A 181      41.840  36.581 -16.044  1.00 33.97           H  
ATOM   2665 HD11 LEU A 181      43.268  34.904 -13.950  1.00 32.48           H  
ATOM   2666 HD12 LEU A 181      42.292  34.289 -15.306  1.00 32.48           H  
ATOM   2667 HD13 LEU A 181      41.522  35.244 -14.016  1.00 32.48           H  
ATOM   2668 HD21 LEU A 181      43.757  37.471 -13.859  1.00 32.33           H  
ATOM   2669 HD22 LEU A 181      41.998  37.743 -13.877  1.00 32.33           H  
ATOM   2670 HD23 LEU A 181      43.032  38.520 -15.100  1.00 32.33           H  
ATOM   2671  N   VAL A 182      41.942  34.021 -17.948  1.00 33.62           N  
ATOM   2672  CA  VAL A 182      40.640  33.917 -18.633  1.00 34.53           C  
ATOM   2673  C   VAL A 182      39.423  33.629 -17.743  1.00 32.80           C  
ATOM   2674  O   VAL A 182      39.471  32.780 -16.855  1.00 32.81           O  
ATOM   2675  CB  VAL A 182      40.703  32.830 -19.768  1.00 35.96           C  
ATOM   2676  CG1 VAL A 182      39.298  32.323 -20.107  1.00 35.84           C  
ATOM   2677  CG2 VAL A 182      41.350  33.424 -21.025  1.00 35.95           C  
ATOM   2678  H   VAL A 182      42.291  33.248 -17.399  1.00 33.62           H  
ATOM   2679  HA  VAL A 182      40.479  34.918 -19.033  1.00 34.53           H  
ATOM   2680  HB  VAL A 182      41.303  31.993 -19.410  1.00 35.96           H  
ATOM   2681 HG11 VAL A 182      38.689  33.153 -20.466  1.00 35.84           H  
ATOM   2682 HG12 VAL A 182      38.841  31.896 -19.214  1.00 35.84           H  
ATOM   2683 HG13 VAL A 182      39.364  31.559 -20.882  1.00 35.84           H  
ATOM   2684 HG21 VAL A 182      40.750  34.261 -21.382  1.00 35.95           H  
ATOM   2685 HG22 VAL A 182      41.406  32.660 -21.801  1.00 35.95           H  
ATOM   2686 HG23 VAL A 182      42.355  33.773 -20.786  1.00 35.95           H  
ATOM   2687  N   ASP A 183      38.333  34.332 -18.010  1.00 32.09           N  
ATOM   2688  CA  ASP A 183      37.075  34.153 -17.275  1.00 31.96           C  
ATOM   2689  C   ASP A 183      36.160  33.184 -18.037  1.00 30.97           C  
ATOM   2690  O   ASP A 183      35.588  33.555 -19.052  1.00 29.59           O  
ATOM   2691  CB  ASP A 183      36.340  35.505 -17.124  1.00 31.84           C  
ATOM   2692  CG  ASP A 183      34.949  35.386 -16.386  1.00 34.85           C  
ATOM   2693  OD1 ASP A 183      34.129  34.485 -16.689  1.00 36.09           O  
ATOM   2694  OD2 ASP A 183      34.652  36.229 -15.511  1.00 33.11           O1-
ATOM   2695  H   ASP A 183      38.369  35.019 -18.749  1.00 32.09           H  
ATOM   2696  HA  ASP A 183      37.310  33.753 -16.289  1.00 31.96           H  
ATOM   2697  HB2 ASP A 183      36.169  35.918 -18.118  1.00 31.84           H  
ATOM   2698  HB3 ASP A 183      36.976  36.182 -16.554  1.00 31.84           H  
ATOM   2699  N   SER A 184      36.003  31.949 -17.585  1.00 30.44           N  
ATOM   2700  CA  SER A 184      35.082  31.109 -18.330  1.00 30.92           C  
ATOM   2701  C   SER A 184      33.887  30.790 -17.437  1.00 30.79           C  
ATOM   2702  O   SER A 184      33.432  29.665 -17.383  1.00 30.87           O  
ATOM   2703  CB  SER A 184      35.753  29.822 -18.785  1.00 31.14           C  
ATOM   2704  OG  SER A 184      35.908  28.960 -17.672  1.00 36.10           O  
ATOM   2705  H   SER A 184      36.495  31.611 -16.770  1.00 30.44           H  
ATOM   2706  HA  SER A 184      34.756  31.642 -19.223  1.00 30.92           H  
ATOM   2707  HB2 SER A 184      36.731  30.051 -19.208  1.00 31.14           H  
ATOM   2708  HB3 SER A 184      35.135  29.336 -19.540  1.00 31.14           H  
ATOM   2709  HG  SER A 184      35.033  28.778 -17.322  1.00 36.10           H  
ATOM   2710  N   VAL A 185      33.356  31.789 -16.740  1.00 31.00           N  
ATOM   2711  CA  VAL A 185      32.234  31.533 -15.858  1.00 30.21           C  
ATOM   2712  C   VAL A 185      30.958  31.159 -16.636  1.00 30.59           C  
ATOM   2713  O   VAL A 185      30.263  30.231 -16.260  1.00 28.97           O  
ATOM   2714  CB  VAL A 185      31.970  32.747 -14.941  1.00 29.77           C  
ATOM   2715  CG1 VAL A 185      30.641  32.560 -14.173  1.00 29.33           C  
ATOM   2716  CG2 VAL A 185      33.138  32.899 -13.936  1.00 30.12           C  
ATOM   2717  H   VAL A 185      33.732  32.722 -16.824  1.00 31.00           H  
ATOM   2718  HA  VAL A 185      32.502  30.676 -15.240  1.00 30.21           H  
ATOM   2719  HB  VAL A 185      31.897  33.645 -15.554  1.00 29.77           H  
ATOM   2720 HG11 VAL A 185      30.701  31.664 -13.556  1.00 29.33           H  
ATOM   2721 HG12 VAL A 185      29.822  32.457 -14.884  1.00 29.33           H  
ATOM   2722 HG13 VAL A 185      30.463  33.428 -13.538  1.00 29.33           H  
ATOM   2723 HG21 VAL A 185      33.210  32.000 -13.324  1.00 30.12           H  
ATOM   2724 HG22 VAL A 185      32.956  33.761 -13.295  1.00 30.12           H  
ATOM   2725 HG23 VAL A 185      34.071  33.043 -14.482  1.00 30.12           H  
ATOM   2726  N   ALA A 186      30.690  31.873 -17.726  1.00 30.32           N  
ATOM   2727  CA  ALA A 186      29.519  31.651 -18.563  1.00 31.49           C  
ATOM   2728  C   ALA A 186      29.784  30.744 -19.778  1.00 31.60           C  
ATOM   2729  O   ALA A 186      28.844  30.165 -20.360  1.00 32.10           O  
ATOM   2730  CB  ALA A 186      28.957  32.998 -19.027  1.00 30.56           C  
ATOM   2731  H   ALA A 186      31.332  32.608 -17.987  1.00 30.32           H  
ATOM   2732  HA  ALA A 186      28.792  31.123 -17.946  1.00 31.49           H  
ATOM   2733  HB1 ALA A 186      29.698  33.509 -19.642  1.00 30.56           H  
ATOM   2734  HB2 ALA A 186      28.721  33.612 -18.158  1.00 30.56           H  
ATOM   2735  HB3 ALA A 186      28.052  32.832 -19.612  1.00 30.56           H  
ATOM   2736  N   SER A 187      31.053  30.590 -20.141  1.00 31.27           N  
ATOM   2737  CA  SER A 187      31.406  29.752 -21.284  1.00 31.19           C  
ATOM   2738  C   SER A 187      31.645  28.294 -20.932  1.00 31.15           C  
ATOM   2739  O   SER A 187      31.364  27.408 -21.743  1.00 31.38           O  
ATOM   2740  CB  SER A 187      32.660  30.291 -21.984  1.00 32.32           C  
ATOM   2741  OG  SER A 187      33.830  29.972 -21.256  1.00 30.46           O  
ATOM   2742  H   SER A 187      31.782  31.058 -19.621  1.00 31.27           H  
ATOM   2743  HA  SER A 187      30.539  29.793 -21.944  1.00 31.19           H  
ATOM   2744  HB2 SER A 187      32.580  31.375 -22.071  1.00 32.32           H  
ATOM   2745  HB3 SER A 187      32.729  29.850 -22.979  1.00 32.32           H  
ATOM   2746  HG  SER A 187      34.579  30.332 -21.738  1.00 30.46           H  
ATOM   2747  N   LEU A 188      32.130  28.020 -19.727  1.00 28.49           N  
ATOM   2748  CA  LEU A 188      32.421  26.631 -19.412  1.00 28.64           C  
ATOM   2749  C   LEU A 188      31.226  25.668 -19.595  1.00 28.27           C  
ATOM   2750  O   LEU A 188      30.130  25.920 -19.107  1.00 27.86           O  
ATOM   2751  CB  LEU A 188      33.018  26.522 -18.000  1.00 27.22           C  
ATOM   2752  CG  LEU A 188      33.333  25.119 -17.512  1.00 27.65           C  
ATOM   2753  CD1 LEU A 188      34.715  24.686 -17.971  1.00 30.18           C  
ATOM   2754  CD2 LEU A 188      33.257  25.069 -16.007  1.00 28.69           C  
ATOM   2755  H   LEU A 188      32.292  28.753 -19.051  1.00 28.49           H  
ATOM   2756  HA  LEU A 188      33.157  26.302 -20.146  1.00 28.64           H  
ATOM   2757  HB2 LEU A 188      32.306  26.965 -17.303  1.00 27.22           H  
ATOM   2758  HB3 LEU A 188      33.945  27.095 -17.986  1.00 27.22           H  
ATOM   2759  HG  LEU A 188      32.597  24.435 -17.935  1.00 27.65           H  
ATOM   2760 HD11 LEU A 188      35.464  25.361 -17.556  1.00 30.18           H  
ATOM   2761 HD12 LEU A 188      34.762  24.716 -19.060  1.00 30.18           H  
ATOM   2762 HD13 LEU A 188      34.911  23.670 -17.627  1.00 30.18           H  
ATOM   2763 HD21 LEU A 188      33.993  25.753 -15.583  1.00 28.69           H  
ATOM   2764 HD22 LEU A 188      33.465  24.055 -15.666  1.00 28.69           H  
ATOM   2765 HD23 LEU A 188      32.259  25.363 -15.684  1.00 28.69           H  
ATOM   2766  N   GLY A 189      31.477  24.557 -20.296  1.00 27.97           N  
ATOM   2767  CA  GLY A 189      30.472  23.555 -20.570  1.00 26.29           C  
ATOM   2768  C   GLY A 189      29.584  23.882 -21.756  1.00 28.05           C  
ATOM   2769  O   GLY A 189      28.902  23.000 -22.283  1.00 28.32           O  
ATOM   2770  H   GLY A 189      32.412  24.412 -20.650  1.00 27.97           H  
ATOM   2771  HA2 GLY A 189      29.841  23.452 -19.687  1.00 26.29           H  
ATOM   2772  HA3 GLY A 189      30.976  22.609 -20.769  1.00 26.29           H  
ATOM   2773  N   GLY A 190      29.583  25.144 -22.179  1.00 29.44           N  
ATOM   2774  CA  GLY A 190      28.741  25.565 -23.276  1.00 32.76           C  
ATOM   2775  C   GLY A 190      29.424  25.838 -24.609  1.00 36.69           C  
ATOM   2776  O   GLY A 190      28.759  25.909 -25.632  1.00 37.78           O  
ATOM   2777  H   GLY A 190      30.181  25.820 -21.725  1.00 29.44           H  
ATOM   2778  HA2 GLY A 190      28.238  26.483 -22.971  1.00 32.76           H  
ATOM   2779  HA3 GLY A 190      28.000  24.782 -23.441  1.00 32.76           H  
ATOM   2780  N   THR A 191      30.734  26.026 -24.601  1.00 38.29           N  
ATOM   2781  CA  THR A 191      31.498  26.270 -25.815  1.00 40.75           C  
ATOM   2782  C   THR A 191      32.850  25.647 -25.539  1.00 41.59           C  
ATOM   2783  O   THR A 191      33.250  25.526 -24.384  1.00 41.26           O  
ATOM   2784  CB  THR A 191      31.688  27.768 -26.105  1.00 42.20           C  
ATOM   2785  OG1 THR A 191      32.284  28.423 -24.971  1.00 45.51           O  
ATOM   2786  CG2 THR A 191      30.373  28.409 -26.391  1.00 44.49           C  
ATOM   2787  H   THR A 191      31.223  25.999 -23.717  1.00 38.29           H  
ATOM   2788  HA  THR A 191      30.983  25.856 -26.682  1.00 40.75           H  
ATOM   2789  HB  THR A 191      32.341  27.866 -26.972  1.00 42.20           H  
ATOM   2790 HG21 THR A 191      29.723  28.308 -25.522  1.00 44.49           H  
ATOM   2791 HG22 THR A 191      29.910  27.922 -27.249  1.00 44.49           H  
ATOM   2792 HG23 THR A 191      30.524  29.466 -26.611  1.00 44.49           H  
ATOM   2793  HG1 THR A 191      31.686  28.318 -24.228  1.00 45.51           H  
ATOM   2794  N   PRO A 192      33.574  25.243 -26.595  1.00 42.23           N  
ATOM   2795  CA  PRO A 192      34.892  24.623 -26.421  1.00 40.16           C  
ATOM   2796  C   PRO A 192      35.909  25.503 -25.703  1.00 38.36           C  
ATOM   2797  O   PRO A 192      35.963  26.712 -25.902  1.00 37.64           O  
ATOM   2798  CB  PRO A 192      35.301  24.288 -27.862  1.00 40.89           C  
ATOM   2799  CG  PRO A 192      33.980  24.040 -28.556  1.00 39.92           C  
ATOM   2800  CD  PRO A 192      33.178  25.224 -28.018  1.00 42.27           C  
ATOM   2801  HA  PRO A 192      34.853  23.752 -25.767  1.00 40.16           H  
ATOM   2802  HB2 PRO A 192      35.930  23.398 -27.892  1.00 40.89           H  
ATOM   2803  HB3 PRO A 192      35.831  25.123 -28.320  1.00 40.89           H  
ATOM   2804  HG2 PRO A 192      33.541  23.086 -28.263  1.00 39.92           H  
ATOM   2805  HG3 PRO A 192      34.079  24.077 -29.641  1.00 39.92           H  
ATOM   2806  HD2 PRO A 192      33.457  26.151 -28.519  1.00 42.27           H  
ATOM   2807  HD3 PRO A 192      32.106  25.059 -28.129  1.00 42.27           H  
ATOM   2808  N   LEU A 193      36.727  24.868 -24.875  1.00 36.82           N  
ATOM   2809  CA  LEU A 193      37.733  25.556 -24.109  1.00 35.96           C  
ATOM   2810  C   LEU A 193      38.774  24.512 -23.763  1.00 36.28           C  
ATOM   2811  O   LEU A 193      38.424  23.402 -23.370  1.00 35.09           O  
ATOM   2812  CB  LEU A 193      37.096  26.114 -22.830  1.00 36.06           C  
ATOM   2813  CG  LEU A 193      37.963  26.646 -21.670  1.00 35.65           C  
ATOM   2814  CD1 LEU A 193      38.695  27.882 -22.099  1.00 32.87           C  
ATOM   2815  CD2 LEU A 193      37.081  26.957 -20.429  1.00 34.87           C  
ATOM   2816  H   LEU A 193      36.641  23.866 -24.778  1.00 36.82           H  
ATOM   2817  HA  LEU A 193      38.175  26.388 -24.658  1.00 35.96           H  
ATOM   2818  HB2 LEU A 193      36.484  25.313 -22.416  1.00 36.06           H  
ATOM   2819  HB3 LEU A 193      36.454  26.939 -23.139  1.00 36.06           H  
ATOM   2820  HG  LEU A 193      38.688  25.878 -21.399  1.00 35.65           H  
ATOM   2821 HD11 LEU A 193      37.976  28.654 -22.371  1.00 32.87           H  
ATOM   2822 HD12 LEU A 193      39.324  27.652 -22.959  1.00 32.87           H  
ATOM   2823 HD13 LEU A 193      39.318  28.238 -21.279  1.00 32.87           H  
ATOM   2824 HD21 LEU A 193      36.351  27.725 -20.685  1.00 34.87           H  
ATOM   2825 HD22 LEU A 193      37.712  27.313 -19.615  1.00 34.87           H  
ATOM   2826 HD23 LEU A 193      36.561  26.051 -20.116  1.00 34.87           H  
ATOM   2827  N   TYR A 194      40.051  24.843 -23.926  1.00 35.46           N  
ATOM   2828  CA  TYR A 194      41.094  23.894 -23.569  1.00 36.56           C  
ATOM   2829  C   TYR A 194      42.148  24.733 -22.931  1.00 38.12           C  
ATOM   2830  O   TYR A 194      42.890  25.441 -23.623  1.00 40.40           O  
ATOM   2831  CB  TYR A 194      41.694  23.174 -24.794  1.00 34.97           C  
ATOM   2832  CG  TYR A 194      40.678  22.714 -25.823  1.00 33.30           C  
ATOM   2833  CD1 TYR A 194      40.054  23.642 -26.668  1.00 32.53           C  
ATOM   2834  CD2 TYR A 194      40.357  21.364 -25.970  1.00 29.83           C  
ATOM   2835  CE1 TYR A 194      39.148  23.241 -27.639  1.00 30.14           C  
ATOM   2836  CE2 TYR A 194      39.443  20.950 -26.939  1.00 28.82           C  
ATOM   2837  CZ  TYR A 194      38.844  21.891 -27.770  1.00 29.69           C  
ATOM   2838  OH  TYR A 194      37.916  21.507 -28.729  1.00 31.76           O  
ATOM   2839  H   TYR A 194      40.296  25.750 -24.296  1.00 35.46           H  
ATOM   2840  HA  TYR A 194      40.696  23.108 -22.927  1.00 36.56           H  
ATOM   2841  HB2 TYR A 194      42.238  22.298 -24.440  1.00 34.97           H  
ATOM   2842  HB3 TYR A 194      42.387  23.858 -25.284  1.00 34.97           H  
ATOM   2843  HD1 TYR A 194      40.283  24.692 -26.561  1.00 32.53           H  
ATOM   2844  HD2 TYR A 194      40.821  20.632 -25.326  1.00 29.83           H  
ATOM   2845  HE1 TYR A 194      38.684  23.970 -28.286  1.00 30.14           H  
ATOM   2846  HE2 TYR A 194      39.201  19.903 -27.044  1.00 28.82           H  
ATOM   2847  HH  TYR A 194      37.556  22.225 -29.255  1.00 31.76           H  
ATOM   2848  N   MET A 195      42.236  24.655 -21.609  1.00 38.79           N  
ATOM   2849  CA  MET A 195      43.207  25.464 -20.891  1.00 37.73           C  
ATOM   2850  C   MET A 195      44.648  25.276 -21.388  1.00 36.96           C  
ATOM   2851  O   MET A 195      45.272  26.225 -21.853  1.00 34.93           O  
ATOM   2852  CB  MET A 195      43.118  25.198 -19.386  1.00 37.28           C  
ATOM   2853  CG  MET A 195      43.920  26.182 -18.557  1.00 35.75           C  
ATOM   2854  SD  MET A 195      43.904  25.818 -16.813  1.00 39.01           S  
ATOM   2855  CE  MET A 195      44.483  27.311 -16.205  1.00 36.85           C  
ATOM   2856  H   MET A 195      41.626  24.031 -21.100  1.00 38.79           H  
ATOM   2857  HA  MET A 195      42.948  26.503 -21.093  1.00 37.73           H  
ATOM   2858  HB2 MET A 195      43.492  24.193 -19.189  1.00 37.28           H  
ATOM   2859  HB3 MET A 195      42.073  25.262 -19.084  1.00 37.28           H  
ATOM   2860  HG2 MET A 195      43.504  27.178 -18.706  1.00 35.75           H  
ATOM   2861  HG3 MET A 195      44.953  26.164 -18.904  1.00 35.75           H  
ATOM   2862  HE1 MET A 195      44.538  27.264 -15.117  1.00 36.85           H  
ATOM   2863  HE2 MET A 195      43.804  28.111 -16.500  1.00 36.85           H  
ATOM   2864  HE3 MET A 195      45.475  27.508 -16.611  1.00 36.85           H  
ATOM   2865  N   ASP A 196      45.179  24.068 -21.271  1.00 37.47           N  
ATOM   2866  CA  ASP A 196      46.545  23.810 -21.710  1.00 38.09           C  
ATOM   2867  C   ASP A 196      46.791  24.118 -23.193  1.00 39.55           C  
ATOM   2868  O   ASP A 196      47.542  25.049 -23.522  1.00 40.65           O  
ATOM   2869  CB  ASP A 196      46.910  22.375 -21.398  1.00 35.89           C  
ATOM   2870  CG  ASP A 196      47.002  22.130 -19.920  1.00 34.94           C  
ATOM   2871  OD1 ASP A 196      46.661  23.055 -19.157  1.00 37.43           O  
ATOM   2872  OD2 ASP A 196      47.401  21.029 -19.511  1.00 32.50           O1-
ATOM   2873  H   ASP A 196      44.632  23.318 -20.874  1.00 37.47           H  
ATOM   2874  HA  ASP A 196      47.188  24.496 -21.158  1.00 38.09           H  
ATOM   2875  HB2 ASP A 196      47.874  22.150 -21.853  1.00 35.89           H  
ATOM   2876  HB3 ASP A 196      46.148  21.718 -21.817  1.00 35.89           H  
ATOM   2877  N   ARG A 197      46.141  23.378 -24.083  1.00 40.44           N  
ATOM   2878  CA  ARG A 197      46.327  23.597 -25.514  1.00 40.94           C  
ATOM   2879  C   ARG A 197      46.167  25.044 -25.931  1.00 40.68           C  
ATOM   2880  O   ARG A 197      46.633  25.424 -27.002  1.00 43.35           O  
ATOM   2881  CB  ARG A 197      45.379  22.720 -26.332  1.00 41.73           C  
ATOM   2882  CG  ARG A 197      45.377  21.285 -25.852  1.00 46.95           C  
ATOM   2883  CD  ARG A 197      45.128  20.258 -26.958  1.00 53.06           C  
ATOM   2884  NE  ARG A 197      45.264  18.883 -26.447  1.00 58.47           N  
ATOM   2885  CZ  ARG A 197      45.455  17.805 -27.215  1.00 61.65           C  
ATOM   2886  NH1 ARG A 197      45.540  17.940 -28.539  1.00 63.40           N  
ATOM   2887  NH2 ARG A 197      45.553  16.589 -26.670  1.00 61.44           N1+
ATOM   2888  H   ARG A 197      45.511  22.655 -23.766  1.00 40.44           H  
ATOM   2889  HA  ARG A 197      47.360  23.316 -25.720  1.00 40.94           H  
ATOM   2890  HB2 ARG A 197      45.693  22.741 -27.376  1.00 41.73           H  
ATOM   2891  HB3 ARG A 197      44.369  23.120 -26.248  1.00 41.73           H  
ATOM   2892  HG2 ARG A 197      44.595  21.176 -25.101  1.00 46.95           H  
ATOM   2893  HG3 ARG A 197      46.346  21.074 -25.400  1.00 46.95           H  
ATOM   2894  HD2 ARG A 197      45.852  20.414 -27.758  1.00 53.06           H  
ATOM   2895  HD3 ARG A 197      44.120  20.394 -27.349  1.00 53.06           H  
ATOM   2896  HE  ARG A 197      45.209  18.745 -25.448  1.00 58.47           H  
ATOM   2897 HH11 ARG A 197      45.677  17.127 -29.122  1.00 63.40           H  
ATOM   2898 HH12 ARG A 197      45.467  18.856 -28.959  1.00 63.40           H  
ATOM   2899 HH21 ARG A 197      45.690  15.781 -27.260  1.00 61.44           H  
ATOM   2900 HH22 ARG A 197      45.490  16.478 -25.668  1.00 61.44           H  
ATOM   2901  N   GLN A 198      45.541  25.875 -25.107  1.00 38.97           N  
ATOM   2902  CA  GLN A 198      45.362  27.271 -25.503  1.00 37.89           C  
ATOM   2903  C   GLN A 198      46.277  28.189 -24.729  1.00 37.70           C  
ATOM   2904  O   GLN A 198      46.166  29.417 -24.787  1.00 36.94           O  
ATOM   2905  CB  GLN A 198      43.913  27.683 -25.316  1.00 37.57           C  
ATOM   2906  CG  GLN A 198      42.970  26.990 -26.298  1.00 39.80           C  
ATOM   2907  CD  GLN A 198      41.518  27.432 -26.150  1.00 40.66           C  
ATOM   2908  OE1 GLN A 198      40.843  27.071 -25.183  1.00 41.79           O  
ATOM   2909  NE2 GLN A 198      41.037  28.223 -27.105  1.00 40.85           N  
ATOM   2910  H   GLN A 198      45.193  25.547 -24.217  1.00 38.97           H  
ATOM   2911  HA  GLN A 198      45.625  27.359 -26.557  1.00 37.89           H  
ATOM   2912  HB2 GLN A 198      43.836  28.761 -25.460  1.00 37.57           H  
ATOM   2913  HB3 GLN A 198      43.607  27.429 -24.301  1.00 37.57           H  
ATOM   2914  HG2 GLN A 198      43.024  25.914 -26.129  1.00 39.80           H  
ATOM   2915  HG3 GLN A 198      43.299  27.216 -27.312  1.00 39.80           H  
ATOM   2916 HE21 GLN A 198      40.083  28.552 -27.055  1.00 40.85           H  
ATOM   2917 HE22 GLN A 198      41.625  28.494 -27.880  1.00 40.85           H  
ATOM   2918  N   GLY A 199      47.186  27.559 -24.004  1.00 37.43           N  
ATOM   2919  CA  GLY A 199      48.132  28.282 -23.195  1.00 40.03           C  
ATOM   2920  C   GLY A 199      47.570  29.311 -22.227  1.00 41.47           C  
ATOM   2921  O   GLY A 199      48.186  30.393 -22.048  1.00 41.85           O  
ATOM   2922  H   GLY A 199      47.217  26.550 -24.018  1.00 37.43           H  
ATOM   2923  HA2 GLY A 199      48.811  28.803 -23.870  1.00 40.03           H  
ATOM   2924  HA3 GLY A 199      48.690  27.551 -22.610  1.00 40.03           H  
ATOM   2925  N   ILE A 200      46.425  29.011 -21.599  1.00 39.85           N  
ATOM   2926  CA  ILE A 200      45.863  29.953 -20.635  1.00 37.93           C  
ATOM   2927  C   ILE A 200      46.601  29.713 -19.312  1.00 35.38           C  
ATOM   2928  O   ILE A 200      46.879  28.573 -18.956  1.00 34.59           O  
ATOM   2929  CB  ILE A 200      44.347  29.733 -20.488  1.00 39.36           C  
ATOM   2930  CG1 ILE A 200      43.654  30.170 -21.774  1.00 38.60           C  
ATOM   2931  CG2 ILE A 200      43.801  30.539 -19.309  1.00 38.91           C  
ATOM   2932  CD1 ILE A 200      42.470  29.320 -22.123  1.00 38.98           C  
ATOM   2933  H   ILE A 200      45.954  28.139 -21.791  1.00 39.85           H  
ATOM   2934  HA  ILE A 200      45.993  30.985 -20.961  1.00 37.93           H  
ATOM   2935  HB  ILE A 200      44.155  28.676 -20.303  1.00 39.36           H  
ATOM   2936 HG12 ILE A 200      44.373  30.115 -22.591  1.00 38.60           H  
ATOM   2937 HG13 ILE A 200      43.318  31.200 -21.654  1.00 38.60           H  
ATOM   2938 HG21 ILE A 200      43.985  31.600 -19.478  1.00 38.91           H  
ATOM   2939 HG22 ILE A 200      44.300  30.226 -18.392  1.00 38.91           H  
ATOM   2940 HG23 ILE A 200      42.729  30.366 -19.216  1.00 38.91           H  
ATOM   2941 HD11 ILE A 200      42.789  28.285 -22.247  1.00 38.98           H  
ATOM   2942 HD12 ILE A 200      42.028  29.677 -23.053  1.00 38.98           H  
ATOM   2943 HD13 ILE A 200      41.732  29.379 -21.323  1.00 38.98           H  
ATOM   2944  N   ASP A 201      46.921  30.779 -18.590  1.00 33.47           N  
ATOM   2945  CA  ASP A 201      47.667  30.639 -17.343  1.00 34.30           C  
ATOM   2946  C   ASP A 201      46.841  30.490 -16.071  1.00 33.20           C  
ATOM   2947  O   ASP A 201      47.191  29.725 -15.157  1.00 31.75           O  
ATOM   2948  CB  ASP A 201      48.647  31.795 -17.231  1.00 36.14           C  
ATOM   2949  CG  ASP A 201      49.742  31.703 -18.291  1.00 38.17           C  
ATOM   2950  OD1 ASP A 201      50.429  30.644 -18.286  1.00 36.14           O  
ATOM   2951  OD2 ASP A 201      49.878  32.665 -19.111  1.00 35.13           O1-
ATOM   2952  H   ASP A 201      46.645  31.698 -18.907  1.00 33.47           H  
ATOM   2953  HA  ASP A 201      48.182  29.681 -17.411  1.00 34.30           H  
ATOM   2954  HB2 ASP A 201      49.107  31.775 -16.243  1.00 36.14           H  
ATOM   2955  HB3 ASP A 201      48.106  32.732 -17.361  1.00 36.14           H  
ATOM   2956  N   ILE A 202      45.762  31.246 -16.015  1.00 31.38           N  
ATOM   2957  CA  ILE A 202      44.837  31.143 -14.923  1.00 30.97           C  
ATOM   2958  C   ILE A 202      43.449  31.100 -15.567  1.00 30.01           C  
ATOM   2959  O   ILE A 202      43.085  31.969 -16.380  1.00 29.15           O  
ATOM   2960  CB  ILE A 202      44.896  32.334 -13.982  1.00 32.44           C  
ATOM   2961  CG1 ILE A 202      46.323  32.532 -13.494  1.00 31.21           C  
ATOM   2962  CG2 ILE A 202      43.896  32.130 -12.839  1.00 30.83           C  
ATOM   2963  CD1 ILE A 202      46.869  33.903 -13.905  1.00 30.64           C  
ATOM   2964  H   ILE A 202      45.583  31.910 -16.755  1.00 31.38           H  
ATOM   2965  HA  ILE A 202      45.074  30.263 -14.325  1.00 30.97           H  
ATOM   2966  HB  ILE A 202      44.609  33.248 -14.502  1.00 32.44           H  
ATOM   2967 HG12 ILE A 202      46.956  31.755 -13.923  1.00 31.21           H  
ATOM   2968 HG13 ILE A 202      46.340  32.455 -12.407  1.00 31.21           H  
ATOM   2969 HG21 ILE A 202      44.149  31.222 -12.292  1.00 30.83           H  
ATOM   2970 HG22 ILE A 202      42.890  32.039 -13.248  1.00 30.83           H  
ATOM   2971 HG23 ILE A 202      43.937  32.984 -12.163  1.00 30.83           H  
ATOM   2972 HD11 ILE A 202      46.856  33.989 -14.992  1.00 30.64           H  
ATOM   2973 HD12 ILE A 202      47.892  34.009 -13.545  1.00 30.64           H  
ATOM   2974 HD13 ILE A 202      46.248  34.686 -13.471  1.00 30.64           H  
ATOM   2975  N   LEU A 203      42.693  30.073 -15.199  1.00 27.29           N  
ATOM   2976  CA  LEU A 203      41.349  29.898 -15.709  1.00 26.34           C  
ATOM   2977  C   LEU A 203      40.356  29.790 -14.514  1.00 26.30           C  
ATOM   2978  O   LEU A 203      40.603  29.053 -13.544  1.00 23.86           O  
ATOM   2979  CB  LEU A 203      41.306  28.619 -16.580  1.00 24.12           C  
ATOM   2980  CG  LEU A 203      39.993  28.214 -17.283  1.00 24.93           C  
ATOM   2981  CD1 LEU A 203      39.451  29.389 -18.092  1.00 24.68           C  
ATOM   2982  CD2 LEU A 203      40.202  26.978 -18.138  1.00 21.00           C  
ATOM   2983  H   LEU A 203      43.064  29.397 -14.547  1.00 27.29           H  
ATOM   2984  HA  LEU A 203      41.060  30.751 -16.322  1.00 26.34           H  
ATOM   2985  HB2 LEU A 203      41.588  27.787 -15.934  1.00 24.12           H  
ATOM   2986  HB3 LEU A 203      42.057  28.743 -17.360  1.00 24.12           H  
ATOM   2987  HG  LEU A 203      39.247  27.957 -16.531  1.00 24.93           H  
ATOM   2988 HD11 LEU A 203      40.177  29.670 -18.855  1.00 24.68           H  
ATOM   2989 HD12 LEU A 203      39.274  30.236 -17.429  1.00 24.68           H  
ATOM   2990 HD13 LEU A 203      38.515  29.100 -18.570  1.00 24.68           H  
ATOM   2991 HD21 LEU A 203      40.944  27.190 -18.907  1.00 21.00           H  
ATOM   2992 HD22 LEU A 203      39.260  26.699 -18.609  1.00 21.00           H  
ATOM   2993 HD23 LEU A 203      40.552  26.158 -17.511  1.00 21.00           H  
ATOM   2994  N   TYR A 204      39.263  30.548 -14.553  1.00 24.92           N  
ATOM   2995  CA  TYR A 204      38.289  30.395 -13.489  1.00 26.48           C  
ATOM   2996  C   TYR A 204      36.887  30.347 -14.046  1.00 27.19           C  
ATOM   2997  O   TYR A 204      36.594  30.902 -15.137  1.00 27.05           O  
ATOM   2998  CB  TYR A 204      38.419  31.486 -12.403  1.00 25.42           C  
ATOM   2999  CG  TYR A 204      37.946  32.855 -12.812  1.00 24.50           C  
ATOM   3000  CD1 TYR A 204      36.640  33.253 -12.573  1.00 21.29           C  
ATOM   3001  CD2 TYR A 204      38.811  33.761 -13.465  1.00 27.31           C  
ATOM   3002  CE1 TYR A 204      36.175  34.512 -12.966  1.00 22.67           C  
ATOM   3003  CE2 TYR A 204      38.348  35.067 -13.871  1.00 25.79           C  
ATOM   3004  CZ  TYR A 204      37.030  35.422 -13.612  1.00 25.87           C  
ATOM   3005  OH  TYR A 204      36.552  36.683 -13.972  1.00 27.26           O  
ATOM   3006  H   TYR A 204      39.116  31.210 -15.301  1.00 24.92           H  
ATOM   3007  HA  TYR A 204      38.500  29.443 -13.001  1.00 26.48           H  
ATOM   3008  HB2 TYR A 204      39.470  31.561 -12.124  1.00 25.42           H  
ATOM   3009  HB3 TYR A 204      37.835  31.172 -11.538  1.00 25.42           H  
ATOM   3010  HD1 TYR A 204      35.966  32.575 -12.071  1.00 21.29           H  
ATOM   3011  HD2 TYR A 204      39.833  33.473 -13.663  1.00 27.31           H  
ATOM   3012  HE1 TYR A 204      35.149  34.788 -12.771  1.00 22.67           H  
ATOM   3013  HE2 TYR A 204      39.015  35.756 -14.368  1.00 25.79           H  
ATOM   3014  HH  TYR A 204      35.817  36.677 -14.589  1.00 27.26           H  
ATOM   3015  N   SER A 205      36.036  29.629 -13.317  1.00 27.21           N  
ATOM   3016  CA  SER A 205      34.627  29.502 -13.680  1.00 29.55           C  
ATOM   3017  C   SER A 205      33.687  29.492 -12.442  1.00 29.13           C  
ATOM   3018  O   SER A 205      34.148  29.321 -11.302  1.00 29.74           O  
ATOM   3019  CB  SER A 205      34.425  28.234 -14.515  1.00 28.67           C  
ATOM   3020  OG  SER A 205      33.084  28.161 -14.978  1.00 33.84           O  
ATOM   3021  H   SER A 205      36.374  29.159 -12.490  1.00 27.21           H  
ATOM   3022  HA  SER A 205      34.359  30.380 -14.267  1.00 29.55           H  
ATOM   3023  HB2 SER A 205      34.642  27.360 -13.901  1.00 28.67           H  
ATOM   3024  HB3 SER A 205      35.101  28.254 -15.370  1.00 28.67           H  
ATOM   3025  HG  SER A 205      32.999  27.356 -15.495  1.00 33.84           H  
ATOM   3026  N   GLY A 206      32.394  29.715 -12.675  1.00 28.28           N  
ATOM   3027  CA  GLY A 206      31.400  29.690 -11.606  1.00 29.91           C  
ATOM   3028  C   GLY A 206      30.698  28.323 -11.555  1.00 31.21           C  
ATOM   3029  O   GLY A 206      30.748  27.562 -12.536  1.00 32.37           O  
ATOM   3030  H   GLY A 206      32.093  29.907 -13.620  1.00 28.28           H  
ATOM   3031  HA2 GLY A 206      30.658  30.468 -11.788  1.00 29.91           H  
ATOM   3032  HA3 GLY A 206      31.894  29.875 -10.652  1.00 29.91           H  
ATOM   3033  N   SER A 207      30.033  27.999 -10.449  1.00 29.68           N  
ATOM   3034  CA  SER A 207      29.360  26.694 -10.317  1.00 29.58           C  
ATOM   3035  C   SER A 207      27.866  26.668 -10.719  1.00 29.32           C  
ATOM   3036  O   SER A 207      27.290  25.608 -10.963  1.00 28.32           O  
ATOM   3037  CB  SER A 207      29.451  26.226  -8.871  1.00 29.28           C  
ATOM   3038  OG  SER A 207      28.788  27.174  -8.036  1.00 32.02           O  
ATOM   3039  H   SER A 207      29.988  28.659  -9.686  1.00 29.68           H  
ATOM   3040  HA  SER A 207      29.883  26.041 -11.016  1.00 29.58           H  
ATOM   3041  HB2 SER A 207      30.498  26.148  -8.577  1.00 29.28           H  
ATOM   3042  HB3 SER A 207      28.972  25.252  -8.771  1.00 29.28           H  
ATOM   3043  HG  SER A 207      28.076  26.715  -7.585  1.00 32.02           H  
ATOM   3044  N   GLN A 208      27.276  27.847 -10.806  1.00 28.42           N  
ATOM   3045  CA  GLN A 208      25.874  28.015 -11.064  1.00 28.95           C  
ATOM   3046  C   GLN A 208      25.437  28.334 -12.487  1.00 31.44           C  
ATOM   3047  O   GLN A 208      24.252  28.682 -12.715  1.00 31.44           O  
ATOM   3048  CB  GLN A 208      25.343  29.115 -10.137  1.00 28.70           C  
ATOM   3049  CG  GLN A 208      25.624  30.541 -10.582  1.00 28.43           C  
ATOM   3050  CD  GLN A 208      26.961  31.092 -10.065  1.00 29.24           C  
ATOM   3051  NE2 GLN A 208      27.108  32.297  -9.907  1.00 29.01           N  
ATOM   3052  OE1 GLN A 208      27.927  30.212  -9.803  1.00 26.91           O  
ATOM   3053  H   GLN A 208      27.842  28.675 -10.684  1.00 28.42           H  
ATOM   3054  HA  GLN A 208      25.455  27.026 -10.880  1.00 28.95           H  
ATOM   3055  HB2 GLN A 208      25.796  28.974  -9.156  1.00 28.70           H  
ATOM   3056  HB3 GLN A 208      24.262  28.995 -10.059  1.00 28.70           H  
ATOM   3057  HG2 GLN A 208      24.822  31.181 -10.215  1.00 28.43           H  
ATOM   3058  HG3 GLN A 208      25.639  30.566 -11.672  1.00 28.43           H  
ATOM   3059 HE21 GLN A 208      27.987  32.658  -9.566  1.00 29.01           H  
ATOM   3060 HE22 GLN A 208      26.350  32.930 -10.118  1.00 29.01           H  
ATOM   3061  N   LYS A 209      26.367  28.269 -13.441  1.00 31.29           N  
ATOM   3062  CA  LYS A 209      25.997  28.544 -14.815  1.00 30.24           C  
ATOM   3063  C   LYS A 209      25.747  27.197 -15.522  1.00 30.49           C  
ATOM   3064  O   LYS A 209      24.938  26.396 -15.047  1.00 29.96           O  
ATOM   3065  CB  LYS A 209      27.068  29.414 -15.488  1.00 31.68           C  
ATOM   3066  CG  LYS A 209      26.717  30.965 -15.716  1.00 34.50           C  
ATOM   3067  CD  LYS A 209      26.554  31.861 -14.430  1.00 37.83           C  
ATOM   3068  CE  LYS A 209      26.556  33.418 -14.734  1.00 39.31           C  
ATOM   3069  NZ  LYS A 209      27.298  34.210 -13.707  1.00 44.59           N1+
ATOM   3070  H   LYS A 209      27.320  28.030 -13.208  1.00 31.29           H  
ATOM   3071  HA  LYS A 209      25.075  29.123 -14.875  1.00 30.24           H  
ATOM   3072  HB2 LYS A 209      27.278  28.978 -16.465  1.00 31.68           H  
ATOM   3073  HB3 LYS A 209      27.964  29.368 -14.869  1.00 31.68           H  
ATOM   3074  HG2 LYS A 209      25.779  31.011 -16.269  1.00 34.50           H  
ATOM   3075  HG3 LYS A 209      27.516  31.397 -16.318  1.00 34.50           H  
ATOM   3076  HD2 LYS A 209      27.378  31.642 -13.751  1.00 37.83           H  
ATOM   3077  HD3 LYS A 209      25.610  31.605 -13.950  1.00 37.83           H  
ATOM   3078  HE2 LYS A 209      25.524  33.768 -14.764  1.00 39.31           H  
ATOM   3079  HE3 LYS A 209      27.024  33.582 -15.705  1.00 39.31           H  
ATOM   3080  HZ2 LYS A 209      28.112  33.656 -13.480  1.00 44.59           H  
ATOM   3081  HZ3 LYS A 209      26.684  34.250 -12.906  1.00 44.59           H  
ATOM   3082  N   ALA A 210      26.433  26.894 -16.620  1.00 31.21           N  
ATOM   3083  CA  ALA A 210      26.145  25.633 -17.311  1.00 29.27           C  
ATOM   3084  C   ALA A 210      26.305  24.405 -16.451  1.00 28.24           C  
ATOM   3085  O   ALA A 210      25.753  23.366 -16.765  1.00 28.63           O  
ATOM   3086  CB  ALA A 210      27.004  25.486 -18.591  1.00 30.77           C  
ATOM   3087  H   ALA A 210      27.141  27.522 -16.972  1.00 31.21           H  
ATOM   3088  HA  ALA A 210      25.089  25.694 -17.576  1.00 29.27           H  
ATOM   3089  HB1 ALA A 210      28.057  25.426 -18.317  1.00 30.77           H  
ATOM   3090  HB2 ALA A 210      26.845  26.350 -19.236  1.00 30.77           H  
ATOM   3091  HB3 ALA A 210      26.714  24.579 -19.121  1.00 30.77           H  
ATOM   3092  N   LEU A 211      27.047  24.500 -15.363  1.00 25.86           N  
ATOM   3093  CA  LEU A 211      27.238  23.311 -14.548  1.00 25.85           C  
ATOM   3094  C   LEU A 211      26.010  22.925 -13.691  1.00 24.03           C  
ATOM   3095  O   LEU A 211      25.916  21.801 -13.166  1.00 20.17           O  
ATOM   3096  CB  LEU A 211      28.481  23.505 -13.667  1.00 27.39           C  
ATOM   3097  CG  LEU A 211      29.524  22.399 -13.615  1.00 28.19           C  
ATOM   3098  CD1 LEU A 211      29.629  21.651 -14.949  1.00 26.84           C  
ATOM   3099  CD2 LEU A 211      30.866  23.067 -13.250  1.00 29.97           C  
ATOM   3100  H   LEU A 211      27.472  25.378 -15.103  1.00 25.86           H  
ATOM   3101  HA  LEU A 211      27.378  22.474 -15.232  1.00 25.85           H  
ATOM   3102  HB2 LEU A 211      28.129  23.661 -12.647  1.00 27.39           H  
ATOM   3103  HB3 LEU A 211      28.986  24.405 -14.019  1.00 27.39           H  
ATOM   3104  HG  LEU A 211      29.243  21.652 -12.873  1.00 28.19           H  
ATOM   3105 HD11 LEU A 211      29.909  22.350 -15.737  1.00 26.84           H  
ATOM   3106 HD12 LEU A 211      28.666  21.200 -15.189  1.00 26.84           H  
ATOM   3107 HD13 LEU A 211      30.386  20.871 -14.870  1.00 26.84           H  
ATOM   3108 HD21 LEU A 211      31.121  23.808 -14.008  1.00 29.97           H  
ATOM   3109 HD22 LEU A 211      31.648  22.309 -13.204  1.00 29.97           H  
ATOM   3110 HD23 LEU A 211      30.777  23.556 -12.280  1.00 29.97           H  
ATOM   3111  N   ASN A 212      25.098  23.883 -13.528  1.00 22.87           N  
ATOM   3112  CA  ASN A 212      23.878  23.658 -12.780  1.00 21.91           C  
ATOM   3113  C   ASN A 212      24.123  23.266 -11.327  1.00 21.37           C  
ATOM   3114  O   ASN A 212      23.449  22.354 -10.825  1.00 21.04           O  
ATOM   3115  CB  ASN A 212      23.051  22.516 -13.414  1.00 21.32           C  
ATOM   3116  CG  ASN A 212      22.670  22.773 -14.849  1.00 19.83           C  
ATOM   3117  OD1 ASN A 212      22.660  21.861 -15.619  1.00 24.99           O  
ATOM   3118  ND2 ASN A 212      22.345  23.992 -15.202  1.00 18.58           N  
ATOM   3119  H   ASN A 212      25.262  24.792 -13.938  1.00 22.87           H  
ATOM   3120  HA  ASN A 212      23.348  24.610 -12.810  1.00 21.91           H  
ATOM   3121  HB2 ASN A 212      22.138  22.388 -12.833  1.00 21.32           H  
ATOM   3122  HB3 ASN A 212      23.640  21.600 -13.372  1.00 21.32           H  
ATOM   3123 HD21 ASN A 212      22.074  24.186 -16.155  1.00 18.58           H  
ATOM   3124 HD22 ASN A 212      22.366  24.737 -14.521  1.00 18.58           H  
ATOM   3125  N   ALA A 213      25.095  23.889 -10.672  1.00 18.13           N  
ATOM   3126  CA  ALA A 213      25.331  23.610  -9.266  1.00 18.44           C  
ATOM   3127  C   ALA A 213      24.836  24.853  -8.513  1.00 19.15           C  
ATOM   3128  O   ALA A 213      24.635  25.910  -9.127  1.00 19.77           O  
ATOM   3129  CB  ALA A 213      26.779  23.337  -9.003  1.00 15.34           C  
ATOM   3130  H   ALA A 213      25.674  24.561 -11.154  1.00 18.13           H  
ATOM   3131  HA  ALA A 213      24.804  22.715  -8.936  1.00 18.44           H  
ATOM   3132  HB1 ALA A 213      27.087  22.449  -9.555  1.00 15.34           H  
ATOM   3133  HB2 ALA A 213      26.930  23.172  -7.936  1.00 15.34           H  
ATOM   3134  HB3 ALA A 213      27.374  24.191  -9.326  1.00 15.34           H  
ATOM   3135  N   PRO A 214      24.519  24.730  -7.208  1.00 20.34           N  
ATOM   3136  CA  PRO A 214      24.057  25.980  -6.583  1.00 22.21           C  
ATOM   3137  C   PRO A 214      25.206  27.016  -6.547  1.00 22.01           C  
ATOM   3138  O   PRO A 214      26.388  26.644  -6.604  1.00 23.27           O  
ATOM   3139  CB  PRO A 214      23.557  25.528  -5.196  1.00 18.70           C  
ATOM   3140  CG  PRO A 214      24.288  24.319  -4.931  1.00 19.83           C  
ATOM   3141  CD  PRO A 214      24.424  23.606  -6.264  1.00 20.71           C  
ATOM   3142  HA  PRO A 214      23.262  26.493  -7.124  1.00 22.21           H  
ATOM   3143  HB2 PRO A 214      22.485  25.334  -5.217  1.00 18.70           H  
ATOM   3144  HB3 PRO A 214      23.775  26.284  -4.442  1.00 18.70           H  
ATOM   3145  HG2 PRO A 214      23.743  23.695  -4.223  1.00 19.83           H  
ATOM   3146  HG3 PRO A 214      25.272  24.554  -4.526  1.00 19.83           H  
ATOM   3147  HD2 PRO A 214      25.322  22.989  -6.292  1.00 20.71           H  
ATOM   3148  HD3 PRO A 214      23.551  22.987  -6.472  1.00 20.71           H  
ATOM   3149  N   PRO A 215      24.870  28.309  -6.527  1.00 21.95           N  
ATOM   3150  CA  PRO A 215      25.891  29.374  -6.497  1.00 23.21           C  
ATOM   3151  C   PRO A 215      26.669  29.416  -5.187  1.00 23.88           C  
ATOM   3152  O   PRO A 215      26.215  28.883  -4.164  1.00 23.48           O  
ATOM   3153  CB  PRO A 215      25.088  30.659  -6.756  1.00 22.83           C  
ATOM   3154  CG  PRO A 215      23.648  30.285  -6.353  1.00 22.69           C  
ATOM   3155  CD  PRO A 215      23.516  28.852  -6.747  1.00 23.14           C  
ATOM   3156  HA  PRO A 215      26.672  29.217  -7.241  1.00 23.21           H  
ATOM   3157  HB2 PRO A 215      25.135  30.940  -7.808  1.00 22.83           H  
ATOM   3158  HB3 PRO A 215      25.461  31.480  -6.143  1.00 22.83           H  
ATOM   3159  HG2 PRO A 215      22.925  30.901  -6.888  1.00 22.69           H  
ATOM   3160  HG3 PRO A 215      23.504  30.405  -5.279  1.00 22.69           H  
ATOM   3161  HD2 PRO A 215      22.785  28.341  -6.120  1.00 23.14           H  
ATOM   3162  HD3 PRO A 215      23.225  28.761  -7.793  1.00 23.14           H  
ATOM   3163  N   GLY A 216      27.859  30.016  -5.218  1.00 23.20           N  
ATOM   3164  CA  GLY A 216      28.635  30.106  -3.993  1.00 22.84           C  
ATOM   3165  C   GLY A 216      30.012  29.496  -4.079  1.00 24.44           C  
ATOM   3166  O   GLY A 216      30.848  29.827  -3.252  1.00 24.45           O  
ATOM   3167  H   GLY A 216      28.216  30.402  -6.080  1.00 23.20           H  
ATOM   3168  HA2 GLY A 216      28.085  29.595  -3.203  1.00 22.84           H  
ATOM   3169  HA3 GLY A 216      28.745  31.160  -3.736  1.00 22.84           H  
ATOM   3170  N   THR A 217      30.250  28.561  -5.000  1.00 23.89           N  
ATOM   3171  CA  THR A 217      31.604  28.072  -5.144  1.00 25.23           C  
ATOM   3172  C   THR A 217      32.159  28.480  -6.531  1.00 27.29           C  
ATOM   3173  O   THR A 217      31.450  29.010  -7.407  1.00 28.10           O  
ATOM   3174  CB  THR A 217      31.715  26.567  -4.952  1.00 25.80           C  
ATOM   3175  OG1 THR A 217      30.862  25.887  -5.879  1.00 23.61           O  
ATOM   3176  CG2 THR A 217      31.363  26.209  -3.535  1.00 25.79           C  
ATOM   3177  H   THR A 217      29.505  28.204  -5.581  1.00 23.89           H  
ATOM   3178  HA  THR A 217      32.199  28.530  -4.354  1.00 25.23           H  
ATOM   3179  HB  THR A 217      32.741  26.253  -5.144  1.00 25.80           H  
ATOM   3180 HG21 THR A 217      30.338  26.517  -3.326  1.00 25.79           H  
ATOM   3181 HG22 THR A 217      32.042  26.720  -2.852  1.00 25.79           H  
ATOM   3182 HG23 THR A 217      31.454  25.131  -3.399  1.00 25.79           H  
ATOM   3183  HG1 THR A 217      29.959  26.154  -5.693  1.00 23.61           H  
ATOM   3184  N   SER A 218      33.443  28.285  -6.734  1.00 26.91           N  
ATOM   3185  CA  SER A 218      34.006  28.661  -8.026  1.00 27.23           C  
ATOM   3186  C   SER A 218      35.240  27.783  -8.300  1.00 26.51           C  
ATOM   3187  O   SER A 218      35.846  27.232  -7.364  1.00 26.59           O  
ATOM   3188  CB  SER A 218      34.301  30.180  -8.049  1.00 26.50           C  
ATOM   3189  OG  SER A 218      35.094  30.582  -6.947  1.00 24.84           O  
ATOM   3190  H   SER A 218      34.026  27.884  -6.013  1.00 26.91           H  
ATOM   3191  HA  SER A 218      33.298  28.482  -8.835  1.00 27.23           H  
ATOM   3192  HB2 SER A 218      33.356  30.723  -8.019  1.00 26.50           H  
ATOM   3193  HB3 SER A 218      34.830  30.422  -8.971  1.00 26.50           H  
ATOM   3194  HG  SER A 218      34.610  30.366  -6.147  1.00 24.84           H  
ATOM   3195  N   LEU A 219      35.566  27.608  -9.573  1.00 25.55           N  
ATOM   3196  CA  LEU A 219      36.678  26.726  -9.971  1.00 25.72           C  
ATOM   3197  C   LEU A 219      37.897  27.525 -10.472  1.00 25.83           C  
ATOM   3198  O   LEU A 219      37.770  28.522 -11.171  1.00 26.91           O  
ATOM   3199  CB  LEU A 219      36.209  25.741 -11.071  1.00 25.14           C  
ATOM   3200  CG  LEU A 219      34.762  25.165 -11.119  1.00 25.40           C  
ATOM   3201  CD1 LEU A 219      34.663  23.978 -12.064  1.00 21.41           C  
ATOM   3202  CD2 LEU A 219      34.350  24.710  -9.744  1.00 25.98           C  
ATOM   3203  H   LEU A 219      35.040  28.091 -10.287  1.00 25.55           H  
ATOM   3204  HA  LEU A 219      36.986  26.170  -9.086  1.00 25.72           H  
ATOM   3205  HB2 LEU A 219      36.875  24.880 -11.010  1.00 25.14           H  
ATOM   3206  HB3 LEU A 219      36.362  26.253 -12.021  1.00 25.14           H  
ATOM   3207  HG  LEU A 219      34.106  25.958 -11.478  1.00 25.40           H  
ATOM   3208 HD11 LEU A 219      35.316  23.179 -11.713  1.00 21.41           H  
ATOM   3209 HD12 LEU A 219      34.968  24.284 -13.065  1.00 21.41           H  
ATOM   3210 HD13 LEU A 219      33.634  23.620 -12.091  1.00 21.41           H  
ATOM   3211 HD21 LEU A 219      35.019  23.918  -9.408  1.00 25.98           H  
ATOM   3212 HD22 LEU A 219      33.328  24.332  -9.777  1.00 25.98           H  
ATOM   3213 HD23 LEU A 219      34.404  25.550  -9.052  1.00 25.98           H  
ATOM   3214  N   ILE A 220      39.086  27.093 -10.110  1.00 26.06           N  
ATOM   3215  CA  ILE A 220      40.248  27.822 -10.541  1.00 25.50           C  
ATOM   3216  C   ILE A 220      41.413  26.896 -10.839  1.00 23.86           C  
ATOM   3217  O   ILE A 220      41.556  25.846 -10.202  1.00 22.26           O  
ATOM   3218  CB  ILE A 220      40.669  28.847  -9.457  1.00 24.89           C  
ATOM   3219  CG1 ILE A 220      41.451  29.986 -10.119  1.00 24.99           C  
ATOM   3220  CG2 ILE A 220      41.576  28.165  -8.420  1.00 25.95           C  
ATOM   3221  CD1 ILE A 220      41.475  31.270  -9.342  1.00 23.98           C  
ATOM   3222  H   ILE A 220      39.181  26.265  -9.540  1.00 26.06           H  
ATOM   3223  HA  ILE A 220      39.983  28.344 -11.460  1.00 25.50           H  
ATOM   3224  HB  ILE A 220      39.777  29.236  -8.965  1.00 24.89           H  
ATOM   3225 HG12 ILE A 220      41.000  30.187 -11.091  1.00 24.99           H  
ATOM   3226 HG13 ILE A 220      42.480  29.655 -10.258  1.00 24.99           H  
ATOM   3227 HG21 ILE A 220      42.466  27.778  -8.915  1.00 25.95           H  
ATOM   3228 HG22 ILE A 220      41.036  27.344  -7.949  1.00 25.95           H  
ATOM   3229 HG23 ILE A 220      41.869  28.890  -7.661  1.00 25.95           H  
ATOM   3230 HD11 ILE A 220      40.455  31.622  -9.190  1.00 23.98           H  
ATOM   3231 HD12 ILE A 220      42.039  32.020  -9.896  1.00 23.98           H  
ATOM   3232 HD13 ILE A 220      41.948  31.101  -8.375  1.00 23.98           H  
ATOM   3233  N   SER A 221      42.224  27.277 -11.826  1.00 23.69           N  
ATOM   3234  CA  SER A 221      43.421  26.494 -12.162  1.00 24.90           C  
ATOM   3235  C   SER A 221      44.568  27.385 -12.585  1.00 24.70           C  
ATOM   3236  O   SER A 221      44.371  28.353 -13.315  1.00 22.32           O  
ATOM   3237  CB  SER A 221      43.182  25.456 -13.262  1.00 25.34           C  
ATOM   3238  OG  SER A 221      44.158  24.388 -13.155  1.00 27.99           O  
ATOM   3239  H   SER A 221      42.013  28.115 -12.349  1.00 23.69           H  
ATOM   3240  HA  SER A 221      43.675  25.964 -11.244  1.00 24.90           H  
ATOM   3241  HB2 SER A 221      43.276  25.935 -14.237  1.00 25.34           H  
ATOM   3242  HB3 SER A 221      42.180  25.041 -13.156  1.00 25.34           H  
ATOM   3243  HG  SER A 221      44.053  23.984 -12.290  1.00 27.99           H  
ATOM   3244  N   PHE A 222      45.765  27.052 -12.092  1.00 26.88           N  
ATOM   3245  CA  PHE A 222      46.976  27.806 -12.408  1.00 28.31           C  
ATOM   3246  C   PHE A 222      48.035  27.007 -13.148  1.00 30.11           C  
ATOM   3247  O   PHE A 222      48.375  25.859 -12.776  1.00 27.73           O  
ATOM   3248  CB  PHE A 222      47.618  28.348 -11.129  1.00 30.12           C  
ATOM   3249  CG  PHE A 222      46.739  29.321 -10.353  1.00 32.56           C  
ATOM   3250  CD1 PHE A 222      45.988  28.885  -9.256  1.00 31.48           C  
ATOM   3251  CD2 PHE A 222      46.681  30.665 -10.705  1.00 30.57           C  
ATOM   3252  CE1 PHE A 222      45.208  29.775  -8.529  1.00 32.81           C  
ATOM   3253  CE2 PHE A 222      45.892  31.568  -9.972  1.00 32.78           C  
ATOM   3254  CZ  PHE A 222      45.156  31.123  -8.881  1.00 30.88           C  
ATOM   3255  H   PHE A 222      45.835  26.252 -11.480  1.00 26.88           H  
ATOM   3256  HA  PHE A 222      46.641  28.607 -13.066  1.00 28.31           H  
ATOM   3257  HB2 PHE A 222      48.540  28.862 -11.401  1.00 30.12           H  
ATOM   3258  HB3 PHE A 222      47.850  27.504 -10.479  1.00 30.12           H  
ATOM   3259  HD1 PHE A 222      46.015  27.844  -8.971  1.00 31.48           H  
ATOM   3260  HD2 PHE A 222      47.249  31.019 -11.552  1.00 30.57           H  
ATOM   3261  HE1 PHE A 222      44.637  29.420  -7.684  1.00 32.81           H  
ATOM   3262  HE2 PHE A 222      45.858  32.609 -10.257  1.00 32.78           H  
ATOM   3263  HZ  PHE A 222      44.551  31.813  -8.312  1.00 30.88           H  
ATOM   3264  N   SER A 223      48.581  27.623 -14.193  1.00 32.12           N  
ATOM   3265  CA  SER A 223      49.672  26.979 -14.942  1.00 33.71           C  
ATOM   3266  C   SER A 223      50.942  27.109 -14.102  1.00 35.41           C  
ATOM   3267  O   SER A 223      51.031  27.995 -13.229  1.00 35.04           O  
ATOM   3268  CB  SER A 223      49.912  27.660 -16.284  1.00 33.02           C  
ATOM   3269  OG  SER A 223      50.369  28.985 -16.110  1.00 35.29           O  
ATOM   3270  H   SER A 223      48.246  28.534 -14.473  1.00 32.12           H  
ATOM   3271  HA  SER A 223      49.407  25.939 -15.133  1.00 33.71           H  
ATOM   3272  HB2 SER A 223      48.978  27.677 -16.846  1.00 33.02           H  
ATOM   3273  HB3 SER A 223      50.661  27.096 -16.840  1.00 33.02           H  
ATOM   3274  HG  SER A 223      50.503  29.363 -16.982  1.00 35.29           H  
ATOM   3275  N   ASP A 224      51.890  26.197 -14.339  1.00 36.31           N  
ATOM   3276  CA  ASP A 224      53.179  26.192 -13.666  1.00 36.49           C  
ATOM   3277  C   ASP A 224      53.841  27.577 -13.725  1.00 38.27           C  
ATOM   3278  O   ASP A 224      54.575  27.975 -12.813  1.00 38.92           O  
ATOM   3279  CB  ASP A 224      54.073  25.130 -14.296  1.00 35.10           C  
ATOM   3280  CG  ASP A 224      53.804  23.766 -13.710  1.00 38.42           C  
ATOM   3281  OD1 ASP A 224      54.464  22.781 -14.101  1.00 39.41           O  
ATOM   3282  OD2 ASP A 224      52.921  23.687 -12.816  1.00 37.66           O1-
ATOM   3283  H   ASP A 224      51.702  25.475 -15.020  1.00 36.31           H  
ATOM   3284  HA  ASP A 224      53.028  25.952 -12.613  1.00 36.49           H  
ATOM   3285  HB2 ASP A 224      55.116  25.393 -14.118  1.00 35.10           H  
ATOM   3286  HB3 ASP A 224      53.884  25.099 -15.369  1.00 35.10           H  
ATOM   3287  N   LYS A 225      53.527  28.318 -14.779  1.00 38.50           N  
ATOM   3288  CA  LYS A 225      54.049  29.643 -14.986  1.00 39.74           C  
ATOM   3289  C   LYS A 225      53.433  30.569 -13.936  1.00 41.06           C  
ATOM   3290  O   LYS A 225      54.146  31.091 -13.080  1.00 43.54           O  
ATOM   3291  CB  LYS A 225      53.733  30.044 -16.434  1.00 40.73           C  
ATOM   3292  CG  LYS A 225      54.098  31.444 -16.846  1.00 43.02           C  
ATOM   3293  CD  LYS A 225      53.640  31.739 -18.294  1.00 44.27           C  
ATOM   3294  CE  LYS A 225      54.524  31.092 -19.381  1.00 45.04           C  
ATOM   3295  NZ  LYS A 225      54.519  29.601 -19.437  1.00 46.49           N1+
ATOM   3296  H   LYS A 225      52.894  27.936 -15.467  1.00 38.50           H  
ATOM   3297  HA  LYS A 225      55.130  29.703 -14.860  1.00 39.74           H  
ATOM   3298  HB2 LYS A 225      52.660  29.926 -16.582  1.00 40.73           H  
ATOM   3299  HB3 LYS A 225      54.268  29.357 -17.090  1.00 40.73           H  
ATOM   3300  HG2 LYS A 225      55.180  31.562 -16.784  1.00 43.02           H  
ATOM   3301  HG3 LYS A 225      53.616  32.150 -16.170  1.00 43.02           H  
ATOM   3302  HD2 LYS A 225      53.651  32.819 -18.443  1.00 44.27           H  
ATOM   3303  HD3 LYS A 225      52.623  31.366 -18.414  1.00 44.27           H  
ATOM   3304  HE2 LYS A 225      55.551  31.414 -19.209  1.00 45.04           H  
ATOM   3305  HE3 LYS A 225      54.184  31.462 -20.349  1.00 45.04           H  
ATOM   3306  HZ1 LYS A 225      55.128  29.290 -20.180  1.00 46.49           H  
ATOM   3307  HZ2 LYS A 225      53.580  29.274 -19.612  1.00 46.49           H  
ATOM   3308  HZ3 LYS A 225      54.846  29.230 -18.556  1.00 46.49           H  
ATOM   3309  N   ALA A 226      52.114  30.760 -13.964  1.00 42.53           N  
ATOM   3310  CA  ALA A 226      51.426  31.609 -12.966  1.00 41.90           C  
ATOM   3311  C   ALA A 226      51.713  31.119 -11.538  1.00 40.98           C  
ATOM   3312  O   ALA A 226      51.738  31.890 -10.571  1.00 40.35           O  
ATOM   3313  CB  ALA A 226      49.928  31.596 -13.219  1.00 42.74           C  
ATOM   3314  H   ALA A 226      51.569  30.313 -14.687  1.00 42.53           H  
ATOM   3315  HA  ALA A 226      51.804  32.627 -13.066  1.00 41.90           H  
ATOM   3316  HB1 ALA A 226      49.551  30.578 -13.119  1.00 42.74           H  
ATOM   3317  HB2 ALA A 226      49.726  31.961 -14.226  1.00 42.74           H  
ATOM   3318  HB3 ALA A 226      49.431  32.240 -12.493  1.00 42.74           H  
ATOM   3319  N   LYS A 227      51.932  29.821 -11.420  1.00 39.70           N  
ATOM   3320  CA  LYS A 227      52.247  29.213 -10.149  1.00 39.70           C  
ATOM   3321  C   LYS A 227      53.576  29.803  -9.636  1.00 42.49           C  
ATOM   3322  O   LYS A 227      53.643  30.378  -8.533  1.00 44.61           O  
ATOM   3323  CB  LYS A 227      52.353  27.707 -10.348  1.00 37.07           C  
ATOM   3324  CG  LYS A 227      52.630  26.919  -9.114  1.00 34.93           C  
ATOM   3325  CD  LYS A 227      52.489  25.455  -9.437  1.00 33.39           C  
ATOM   3326  CE  LYS A 227      52.807  24.646  -8.230  1.00 34.87           C  
ATOM   3327  NZ  LYS A 227      52.611  23.216  -8.517  1.00 34.85           N1+
ATOM   3328  H   LYS A 227      51.877  29.238 -12.243  1.00 39.70           H  
ATOM   3329  HA  LYS A 227      51.471  29.415  -9.411  1.00 39.70           H  
ATOM   3330  HB2 LYS A 227      53.159  27.517 -11.057  1.00 37.07           H  
ATOM   3331  HB3 LYS A 227      51.410  27.356 -10.767  1.00 37.07           H  
ATOM   3332  HG2 LYS A 227      51.918  27.193  -8.336  1.00 34.93           H  
ATOM   3333  HG3 LYS A 227      53.643  27.123  -8.768  1.00 34.93           H  
ATOM   3334  HD2 LYS A 227      53.177  25.193 -10.241  1.00 33.39           H  
ATOM   3335  HD3 LYS A 227      51.466  25.250  -9.752  1.00 33.39           H  
ATOM   3336  HE2 LYS A 227      52.150  24.944  -7.413  1.00 34.87           H  
ATOM   3337  HE3 LYS A 227      53.844  24.818  -7.943  1.00 34.87           H  
ATOM   3338  HZ1 LYS A 227      52.829  22.674  -7.693  1.00 34.85           H  
ATOM   3339  HZ2 LYS A 227      53.220  22.938  -9.273  1.00 34.85           H  
ATOM   3340  HZ3 LYS A 227      51.650  23.054  -8.782  1.00 34.85           H  
ATOM   3341  N   LYS A 228      54.634  29.677 -10.433  1.00 42.97           N  
ATOM   3342  CA  LYS A 228      55.915  30.220 -10.024  1.00 42.99           C  
ATOM   3343  C   LYS A 228      55.850  31.712  -9.628  1.00 41.31           C  
ATOM   3344  O   LYS A 228      56.466  32.113  -8.653  1.00 39.12           O  
ATOM   3345  CB  LYS A 228      56.976  30.016 -11.110  1.00 45.47           C  
ATOM   3346  CG  LYS A 228      58.365  30.420 -10.604  1.00 48.19           C  
ATOM   3347  CD  LYS A 228      59.494  29.981 -11.512  1.00 50.43           C  
ATOM   3348  CE  LYS A 228      60.820  30.073 -10.766  1.00 51.96           C  
ATOM   3349  NZ  LYS A 228      60.796  29.305  -9.480  1.00 52.38           N1+
ATOM   3350  H   LYS A 228      54.545  29.204 -11.321  1.00 42.97           H  
ATOM   3351  HA  LYS A 228      56.198  29.663  -9.131  1.00 42.99           H  
ATOM   3352  HB2 LYS A 228      56.721  30.626 -11.976  1.00 45.47           H  
ATOM   3353  HB3 LYS A 228      56.993  28.965 -11.398  1.00 45.47           H  
ATOM   3354  HG2 LYS A 228      58.518  29.971  -9.623  1.00 48.19           H  
ATOM   3355  HG3 LYS A 228      58.397  31.506 -10.516  1.00 48.19           H  
ATOM   3356  HD2 LYS A 228      59.526  30.628 -12.389  1.00 50.43           H  
ATOM   3357  HD3 LYS A 228      59.326  28.951 -11.827  1.00 50.43           H  
ATOM   3358  HE2 LYS A 228      61.028  31.120 -10.546  1.00 51.96           H  
ATOM   3359  HE3 LYS A 228      61.609  29.671 -11.401  1.00 51.96           H  
ATOM   3360  HZ1 LYS A 228      61.691  29.392  -9.019  1.00 52.38           H  
ATOM   3361  HZ2 LYS A 228      60.610  28.331  -9.673  1.00 52.38           H  
ATOM   3362  HZ3 LYS A 228      60.071  29.674  -8.881  1.00 52.38           H  
ATOM   3363  N   LYS A 229      55.116  32.541 -10.362  1.00 39.40           N  
ATOM   3364  CA  LYS A 229      55.056  33.930  -9.957  1.00 39.28           C  
ATOM   3365  C   LYS A 229      54.429  34.034  -8.563  1.00 42.21           C  
ATOM   3366  O   LYS A 229      54.877  34.806  -7.717  1.00 42.40           O  
ATOM   3367  CB  LYS A 229      54.254  34.762 -10.952  1.00 37.72           C  
ATOM   3368  CG  LYS A 229      53.860  36.110 -10.388  1.00 38.40           C  
ATOM   3369  CD  LYS A 229      54.059  37.320 -11.315  1.00 35.68           C  
ATOM   3370  CE  LYS A 229      54.248  38.587 -10.400  1.00 38.94           C  
ATOM   3371  NZ  LYS A 229      53.432  39.834 -10.704  1.00 36.49           N1+
ATOM   3372  H   LYS A 229      54.616  32.213 -11.176  1.00 39.40           H  
ATOM   3373  HA  LYS A 229      56.072  34.323  -9.932  1.00 39.28           H  
ATOM   3374  HB2 LYS A 229      53.349  34.215 -11.217  1.00 37.72           H  
ATOM   3375  HB3 LYS A 229      54.859  34.919 -11.845  1.00 37.72           H  
ATOM   3376  HG2 LYS A 229      54.452  36.280  -9.489  1.00 38.40           H  
ATOM   3377  HG3 LYS A 229      52.803  36.064 -10.124  1.00 38.40           H  
ATOM   3378  HD2 LYS A 229      53.185  37.448 -11.953  1.00 35.68           H  
ATOM   3379  HD3 LYS A 229      54.943  37.173 -11.935  1.00 35.68           H  
ATOM   3380  HE2 LYS A 229      55.299  38.870 -10.456  1.00 38.94           H  
ATOM   3381  HE3 LYS A 229      54.007  38.286  -9.381  1.00 38.94           H  
ATOM   3382  HZ1 LYS A 229      53.661  40.557 -10.037  1.00 36.49           H  
ATOM   3383  HZ2 LYS A 229      52.448  39.616 -10.640  1.00 36.49           H  
ATOM   3384  HZ3 LYS A 229      53.646  40.157 -11.637  1.00 36.49           H  
ATOM   3385  N   MET A 230      53.395  33.236  -8.309  1.00 43.22           N  
ATOM   3386  CA  MET A 230      52.740  33.298  -7.014  1.00 42.06           C  
ATOM   3387  C   MET A 230      53.598  32.862  -5.841  1.00 40.85           C  
ATOM   3388  O   MET A 230      53.538  33.466  -4.777  1.00 39.12           O  
ATOM   3389  CB  MET A 230      51.433  32.487  -7.040  1.00 41.17           C  
ATOM   3390  CG  MET A 230      50.324  33.227  -7.755  1.00 40.39           C  
ATOM   3391  SD  MET A 230      48.796  32.303  -7.941  1.00 42.70           S  
ATOM   3392  CE  MET A 230      49.419  30.613  -8.560  1.00 36.39           C  
ATOM   3393  H   MET A 230      53.067  32.590  -9.013  1.00 43.22           H  
ATOM   3394  HA  MET A 230      52.534  34.355  -6.847  1.00 42.06           H  
ATOM   3395  HB2 MET A 230      51.121  32.289  -6.015  1.00 41.17           H  
ATOM   3396  HB3 MET A 230      51.614  31.543  -7.553  1.00 41.17           H  
ATOM   3397  HG2 MET A 230      50.681  33.494  -8.750  1.00 40.39           H  
ATOM   3398  HG3 MET A 230      50.105  34.134  -7.192  1.00 40.39           H  
ATOM   3399  HE1 MET A 230      48.570  29.947  -8.715  1.00 36.39           H  
ATOM   3400  HE2 MET A 230      50.090  30.180  -7.819  1.00 36.39           H  
ATOM   3401  HE3 MET A 230      49.953  30.745  -9.501  1.00 36.39           H  
ATOM   3402  N   TYR A 231      54.384  31.812  -6.025  1.00 40.93           N  
ATOM   3403  CA  TYR A 231      55.203  31.308  -4.939  1.00 41.53           C  
ATOM   3404  C   TYR A 231      56.530  32.046  -4.770  1.00 43.51           C  
ATOM   3405  O   TYR A 231      57.430  31.599  -4.051  1.00 43.38           O  
ATOM   3406  CB  TYR A 231      55.467  29.817  -5.129  1.00 41.09           C  
ATOM   3407  CG  TYR A 231      54.352  28.920  -4.638  1.00 43.76           C  
ATOM   3408  CD1 TYR A 231      53.220  28.662  -5.429  1.00 44.06           C  
ATOM   3409  CD2 TYR A 231      54.435  28.314  -3.379  1.00 44.56           C  
ATOM   3410  CE1 TYR A 231      52.202  27.812  -4.970  1.00 46.06           C  
ATOM   3411  CE2 TYR A 231      53.427  27.467  -2.908  1.00 46.34           C  
ATOM   3412  CZ  TYR A 231      52.314  27.220  -3.708  1.00 46.83           C  
ATOM   3413  OH  TYR A 231      51.334  26.392  -3.230  1.00 46.75           O  
ATOM   3414  H   TYR A 231      54.413  31.359  -6.927  1.00 40.93           H  
ATOM   3415  HA  TYR A 231      54.632  31.483  -4.027  1.00 41.53           H  
ATOM   3416  HB2 TYR A 231      56.376  29.559  -4.586  1.00 41.09           H  
ATOM   3417  HB3 TYR A 231      55.613  29.629  -6.193  1.00 41.09           H  
ATOM   3418  HD1 TYR A 231      53.132  29.123  -6.402  1.00 44.06           H  
ATOM   3419  HD2 TYR A 231      55.297  28.505  -2.757  1.00 44.56           H  
ATOM   3420  HE1 TYR A 231      51.338  27.616  -5.587  1.00 46.06           H  
ATOM   3421  HE2 TYR A 231      53.511  27.009  -1.934  1.00 46.34           H  
ATOM   3422  HH  TYR A 231      51.638  25.708  -2.629  1.00 46.75           H  
ATOM   3423  N   SER A 232      56.673  33.173  -5.443  1.00 44.38           N  
ATOM   3424  CA  SER A 232      57.899  33.888  -5.286  1.00 46.89           C  
ATOM   3425  C   SER A 232      57.671  35.376  -5.399  1.00 47.91           C  
ATOM   3426  O   SER A 232      58.438  36.087  -6.021  1.00 49.67           O  
ATOM   3427  CB  SER A 232      58.965  33.357  -6.274  1.00 47.30           C  
ATOM   3428  OG  SER A 232      58.675  33.654  -7.626  1.00 46.08           O  
ATOM   3429  H   SER A 232      55.941  33.517  -6.048  1.00 44.38           H  
ATOM   3430  HA  SER A 232      58.290  33.715  -4.283  1.00 46.89           H  
ATOM   3431  HB2 SER A 232      59.029  32.274  -6.164  1.00 47.30           H  
ATOM   3432  HB3 SER A 232      59.925  33.806  -6.020  1.00 47.30           H  
ATOM   3433  HG  SER A 232      57.832  33.246  -7.839  1.00 46.08           H  
ATOM   3434  N   ARG A 233      56.571  35.840  -4.825  1.00 49.18           N  
ATOM   3435  CA  ARG A 233      56.321  37.261  -4.800  1.00 51.16           C  
ATOM   3436  C   ARG A 233      56.912  37.623  -3.438  1.00 53.23           C  
ATOM   3437  O   ARG A 233      57.100  36.742  -2.592  1.00 52.94           O  
ATOM   3438  CB  ARG A 233      54.814  37.598  -4.903  1.00 51.41           C  
ATOM   3439  CG  ARG A 233      53.817  36.805  -4.059  1.00 49.42           C  
ATOM   3440  CD  ARG A 233      52.378  37.239  -4.442  1.00 48.42           C  
ATOM   3441  NE  ARG A 233      51.973  38.497  -3.815  1.00 47.11           N  
ATOM   3442  CZ  ARG A 233      50.997  39.295  -4.258  1.00 48.50           C  
ATOM   3443  NH1 ARG A 233      50.296  38.987  -5.351  1.00 46.73           N  
ATOM   3444  NH2 ARG A 233      50.720  40.425  -3.607  1.00 48.13           N1+
ATOM   3445  H   ARG A 233      55.910  35.202  -4.406  1.00 49.18           H  
ATOM   3446  HA  ARG A 233      56.750  37.811  -5.638  1.00 51.16           H  
ATOM   3447  HB2 ARG A 233      54.527  37.463  -5.946  1.00 51.41           H  
ATOM   3448  HB3 ARG A 233      54.702  38.647  -4.628  1.00 51.41           H  
ATOM   3449  HG2 ARG A 233      53.991  37.006  -3.002  1.00 49.42           H  
ATOM   3450  HG3 ARG A 233      53.941  35.739  -4.251  1.00 49.42           H  
ATOM   3451  HD2 ARG A 233      51.685  36.457  -4.131  1.00 48.42           H  
ATOM   3452  HD3 ARG A 233      52.328  37.359  -5.524  1.00 48.42           H  
ATOM   3453  HE  ARG A 233      52.469  38.784  -2.984  1.00 47.11           H  
ATOM   3454 HH11 ARG A 233      49.567  39.607  -5.675  1.00 46.73           H  
ATOM   3455 HH12 ARG A 233      50.495  38.134  -5.855  1.00 46.73           H  
ATOM   3456 HH21 ARG A 233      49.988  41.035  -3.943  1.00 48.13           H  
ATOM   3457 HH22 ARG A 233      51.242  40.671  -2.778  1.00 48.13           H  
ATOM   3458  N   LYS A 234      57.256  38.881  -3.208  1.00 55.01           N  
ATOM   3459  CA  LYS A 234      57.835  39.174  -1.907  1.00 58.44           C  
ATOM   3460  C   LYS A 234      56.807  39.689  -0.902  1.00 59.03           C  
ATOM   3461  O   LYS A 234      56.984  39.568   0.313  1.00 57.51           O  
ATOM   3462  CB  LYS A 234      59.024  40.127  -2.054  1.00 61.10           C  
ATOM   3463  CG  LYS A 234      60.191  39.715  -1.146  1.00 64.79           C  
ATOM   3464  CD  LYS A 234      60.572  38.221  -1.327  1.00 65.73           C  
ATOM   3465  CE  LYS A 234      61.206  37.635  -0.055  1.00 66.59           C  
ATOM   3466  NZ  LYS A 234      62.380  38.428   0.457  1.00 67.43           N1+
ATOM   3467  H   LYS A 234      57.123  39.602  -3.903  1.00 55.01           H  
ATOM   3468  HA  LYS A 234      58.201  38.234  -1.494  1.00 58.44           H  
ATOM   3469  HB2 LYS A 234      58.706  41.134  -1.786  1.00 61.10           H  
ATOM   3470  HB3 LYS A 234      59.361  40.116  -3.091  1.00 61.10           H  
ATOM   3471  HG2 LYS A 234      59.904  39.881  -0.108  1.00 64.79           H  
ATOM   3472  HG3 LYS A 234      61.058  40.330  -1.387  1.00 64.79           H  
ATOM   3473  HD2 LYS A 234      61.284  38.136  -2.148  1.00 65.73           H  
ATOM   3474  HD3 LYS A 234      59.672  37.654  -1.566  1.00 65.73           H  
ATOM   3475  HE2 LYS A 234      61.544  36.622  -0.274  1.00 66.59           H  
ATOM   3476  HE3 LYS A 234      60.446  37.603   0.725  1.00 66.59           H  
ATOM   3477  HZ1 LYS A 234      62.745  37.989   1.290  1.00 67.43           H  
ATOM   3478  HZ2 LYS A 234      62.082  39.368   0.675  1.00 67.43           H  
ATOM   3479  HZ3 LYS A 234      63.100  38.459  -0.251  1.00 67.43           H  
ATOM   3480  N   THR A 235      55.719  40.231  -1.437  1.00 60.26           N  
ATOM   3481  CA  THR A 235      54.609  40.726  -0.647  1.00 61.38           C  
ATOM   3482  C   THR A 235      53.648  39.562  -0.404  1.00 61.28           C  
ATOM   3483  O   THR A 235      53.572  38.624  -1.212  1.00 61.23           O  
ATOM   3484  CB  THR A 235      53.858  41.842  -1.415  1.00 62.67           C  
ATOM   3485  OG1 THR A 235      54.564  43.073  -1.247  1.00 65.66           O  
ATOM   3486  CG2 THR A 235      52.424  42.023  -0.902  1.00 64.15           C  
ATOM   3487  H   THR A 235      55.662  40.302  -2.443  1.00 60.26           H  
ATOM   3488  HA  THR A 235      54.980  41.134   0.293  1.00 61.38           H  
ATOM   3489  HB  THR A 235      53.809  41.555  -2.465  1.00 62.67           H  
ATOM   3490 HG21 THR A 235      52.448  42.311   0.149  1.00 64.15           H  
ATOM   3491 HG22 THR A 235      51.879  41.085  -1.010  1.00 64.15           H  
ATOM   3492 HG23 THR A 235      51.927  42.801  -1.481  1.00 64.15           H  
ATOM   3493  HG1 THR A 235      55.458  42.942  -1.572  1.00 65.66           H  
ATOM   3494  N   LYS A 236      52.950  39.616   0.732  1.00 60.53           N  
ATOM   3495  CA  LYS A 236      51.931  38.622   1.080  1.00 58.18           C  
ATOM   3496  C   LYS A 236      50.684  39.253   0.507  1.00 55.59           C  
ATOM   3497  O   LYS A 236      50.469  40.467   0.669  1.00 56.00           O  
ATOM   3498  CB  LYS A 236      51.722  38.494   2.591  1.00 59.36           C  
ATOM   3499  CG  LYS A 236      52.623  37.500   3.287  1.00 60.94           C  
ATOM   3500  CD  LYS A 236      52.293  37.444   4.772  1.00 61.35           C  
ATOM   3501  CE  LYS A 236      53.042  36.322   5.458  1.00 61.90           C  
ATOM   3502  NZ  LYS A 236      52.574  36.129   6.865  1.00 63.43           N1+
ATOM   3503  H   LYS A 236      53.131  40.372   1.377  1.00 60.53           H  
ATOM   3504  HA  LYS A 236      52.193  37.628   0.717  1.00 58.18           H  
ATOM   3505  HB2 LYS A 236      50.689  38.190   2.763  1.00 59.36           H  
ATOM   3506  HB3 LYS A 236      51.892  39.473   3.038  1.00 59.36           H  
ATOM   3507  HG2 LYS A 236      53.662  37.805   3.160  1.00 60.94           H  
ATOM   3508  HG3 LYS A 236      52.478  36.513   2.848  1.00 60.94           H  
ATOM   3509  HD2 LYS A 236      51.222  37.282   4.892  1.00 61.35           H  
ATOM   3510  HD3 LYS A 236      52.571  38.391   5.234  1.00 61.35           H  
ATOM   3511  HE2 LYS A 236      54.105  36.561   5.468  1.00 61.90           H  
ATOM   3512  HE3 LYS A 236      52.882  35.398   4.902  1.00 61.90           H  
ATOM   3513  HZ1 LYS A 236      53.093  35.375   7.292  1.00 63.43           H  
ATOM   3514  HZ2 LYS A 236      51.590  35.902   6.864  1.00 63.43           H  
ATOM   3515  HZ3 LYS A 236      52.723  36.979   7.389  1.00 63.43           H  
ATOM   3516  N   PRO A 237      49.853  38.454  -0.182  1.00 52.56           N  
ATOM   3517  CA  PRO A 237      48.624  39.002  -0.764  1.00 50.05           C  
ATOM   3518  C   PRO A 237      47.748  39.621   0.331  1.00 47.58           C  
ATOM   3519  O   PRO A 237      47.708  39.131   1.452  1.00 45.19           O  
ATOM   3520  CB  PRO A 237      47.995  37.782  -1.460  1.00 50.51           C  
ATOM   3521  CG  PRO A 237      48.601  36.596  -0.736  1.00 50.16           C  
ATOM   3522  CD  PRO A 237      50.008  37.018  -0.481  1.00 50.92           C  
ATOM   3523  HA  PRO A 237      48.776  39.819  -1.470  1.00 50.05           H  
ATOM   3524  HB2 PRO A 237      48.254  37.763  -2.519  1.00 50.51           H  
ATOM   3525  HB3 PRO A 237      46.910  37.790  -1.351  1.00 50.51           H  
ATOM   3526  HG2 PRO A 237      48.570  35.703  -1.360  1.00 50.16           H  
ATOM   3527  HG3 PRO A 237      48.077  36.403   0.200  1.00 50.16           H  
ATOM   3528  HD2 PRO A 237      50.434  36.481   0.367  1.00 50.92           H  
ATOM   3529  HD3 PRO A 237      50.633  36.863  -1.361  1.00 50.92           H  
ATOM   3530  N   PHE A 238      47.063  40.706   0.003  1.00 46.25           N  
ATOM   3531  CA  PHE A 238      46.223  41.395   0.971  1.00 47.40           C  
ATOM   3532  C   PHE A 238      45.203  40.531   1.697  1.00 46.56           C  
ATOM   3533  O   PHE A 238      44.888  40.796   2.852  1.00 47.91           O  
ATOM   3534  CB  PHE A 238      45.561  42.588   0.291  1.00 49.54           C  
ATOM   3535  CG  PHE A 238      46.558  43.499  -0.343  1.00 53.95           C  
ATOM   3536  CD1 PHE A 238      46.552  43.726  -1.717  1.00 55.22           C  
ATOM   3537  CD2 PHE A 238      47.611  44.022   0.426  1.00 55.18           C  
ATOM   3538  CE1 PHE A 238      47.587  44.453  -2.319  1.00 57.81           C  
ATOM   3539  CE2 PHE A 238      48.648  44.742  -0.157  1.00 56.15           C  
ATOM   3540  CZ  PHE A 238      48.642  44.959  -1.533  1.00 57.68           C  
ATOM   3541  H   PHE A 238      47.125  41.063  -0.940  1.00 46.25           H  
ATOM   3542  HA  PHE A 238      46.888  41.721   1.770  1.00 47.40           H  
ATOM   3543  HB2 PHE A 238      44.997  43.149   1.036  1.00 49.54           H  
ATOM   3544  HB3 PHE A 238      44.881  42.221  -0.478  1.00 49.54           H  
ATOM   3545  HD1 PHE A 238      45.745  43.339  -2.322  1.00 55.22           H  
ATOM   3546  HD2 PHE A 238      47.615  43.861   1.494  1.00 55.18           H  
ATOM   3547  HE1 PHE A 238      47.577  44.626  -3.385  1.00 57.81           H  
ATOM   3548  HE2 PHE A 238      49.451  45.130   0.452  1.00 56.15           H  
ATOM   3549  HZ  PHE A 238      49.444  45.514  -1.997  1.00 57.68           H  
ATOM   3550  N   SER A 239      44.720  39.490   1.024  1.00 43.55           N  
ATOM   3551  CA  SER A 239      43.766  38.561   1.576  1.00 39.76           C  
ATOM   3552  C   SER A 239      44.367  37.312   2.192  1.00 37.52           C  
ATOM   3553  O   SER A 239      45.285  36.721   1.660  1.00 38.25           O  
ATOM   3554  CB  SER A 239      42.801  38.104   0.484  1.00 41.81           C  
ATOM   3555  OG  SER A 239      42.142  36.899   0.884  1.00 44.18           O  
ATOM   3556  H   SER A 239      45.038  39.343   0.077  1.00 43.55           H  
ATOM   3557  HA  SER A 239      43.273  39.114   2.376  1.00 39.76           H  
ATOM   3558  HB2 SER A 239      43.357  37.923  -0.436  1.00 41.81           H  
ATOM   3559  HB3 SER A 239      42.057  38.882   0.312  1.00 41.81           H  
ATOM   3560  HG  SER A 239      41.660  37.086   1.693  1.00 44.18           H  
ATOM   3561  N   PHE A 240      43.817  36.897   3.317  1.00 35.51           N  
ATOM   3562  CA  PHE A 240      44.232  35.673   3.959  1.00 32.45           C  
ATOM   3563  C   PHE A 240      43.246  34.572   3.463  1.00 31.57           C  
ATOM   3564  O   PHE A 240      43.634  33.451   3.156  1.00 28.78           O  
ATOM   3565  CB  PHE A 240      44.118  35.814   5.473  1.00 31.63           C  
ATOM   3566  CG  PHE A 240      44.475  34.569   6.218  1.00 30.18           C  
ATOM   3567  CD1 PHE A 240      45.797  34.222   6.418  1.00 29.61           C  
ATOM   3568  CD2 PHE A 240      43.478  33.704   6.660  1.00 30.35           C  
ATOM   3569  CE1 PHE A 240      46.139  33.006   7.057  1.00 31.62           C  
ATOM   3570  CE2 PHE A 240      43.800  32.501   7.291  1.00 30.20           C  
ATOM   3571  CZ  PHE A 240      45.132  32.149   7.491  1.00 30.94           C  
ATOM   3572  H   PHE A 240      43.086  37.451   3.740  1.00 35.51           H  
ATOM   3573  HA  PHE A 240      45.267  35.429   3.720  1.00 32.45           H  
ATOM   3574  HB2 PHE A 240      43.090  36.079   5.718  1.00 31.63           H  
ATOM   3575  HB3 PHE A 240      44.786  36.612   5.796  1.00 31.63           H  
ATOM   3576  HD1 PHE A 240      46.579  34.887   6.083  1.00 29.61           H  
ATOM   3577  HD2 PHE A 240      42.441  33.967   6.513  1.00 30.35           H  
ATOM   3578  HE1 PHE A 240      47.176  32.745   7.207  1.00 31.62           H  
ATOM   3579  HE2 PHE A 240      43.013  31.841   7.625  1.00 30.20           H  
ATOM   3580  HZ  PHE A 240      45.382  31.218   7.979  1.00 30.94           H  
ATOM   3581  N   TYR A 241      41.970  34.925   3.375  1.00 32.31           N  
ATOM   3582  CA  TYR A 241      40.943  33.973   2.952  1.00 34.22           C  
ATOM   3583  C   TYR A 241      41.204  33.444   1.536  1.00 35.93           C  
ATOM   3584  O   TYR A 241      40.840  32.309   1.207  1.00 34.48           O  
ATOM   3585  CB  TYR A 241      39.571  34.644   3.011  1.00 33.73           C  
ATOM   3586  CG  TYR A 241      38.369  33.731   2.744  1.00 34.67           C  
ATOM   3587  CD1 TYR A 241      37.964  32.775   3.689  1.00 32.72           C  
ATOM   3588  CD2 TYR A 241      37.583  33.892   1.587  1.00 35.22           C  
ATOM   3589  CE1 TYR A 241      36.824  32.018   3.509  1.00 30.97           C  
ATOM   3590  CE2 TYR A 241      36.416  33.128   1.391  1.00 34.68           C  
ATOM   3591  CZ  TYR A 241      36.047  32.193   2.363  1.00 32.64           C  
ATOM   3592  OH  TYR A 241      34.903  31.448   2.189  1.00 29.95           O  
ATOM   3593  H   TYR A 241      41.702  35.871   3.605  1.00 32.31           H  
ATOM   3594  HA  TYR A 241      40.972  33.122   3.632  1.00 34.22           H  
ATOM   3595  HB2 TYR A 241      39.557  35.441   2.268  1.00 33.73           H  
ATOM   3596  HB3 TYR A 241      39.451  35.072   4.006  1.00 33.73           H  
ATOM   3597  HD1 TYR A 241      38.559  32.628   4.578  1.00 32.72           H  
ATOM   3598  HD2 TYR A 241      37.879  34.612   0.839  1.00 35.22           H  
ATOM   3599  HE1 TYR A 241      36.534  31.292   4.254  1.00 30.97           H  
ATOM   3600  HE2 TYR A 241      35.815  33.262   0.504  1.00 34.68           H  
ATOM   3601  HH  TYR A 241      34.670  31.271   1.275  1.00 29.95           H  
ATOM   3602  N   LEU A 242      41.854  34.272   0.712  1.00 36.04           N  
ATOM   3603  CA  LEU A 242      42.149  33.895  -0.664  1.00 35.60           C  
ATOM   3604  C   LEU A 242      43.600  33.554  -0.923  1.00 37.21           C  
ATOM   3605  O   LEU A 242      43.993  33.441  -2.070  1.00 37.32           O  
ATOM   3606  CB  LEU A 242      41.721  34.994  -1.641  1.00 32.16           C  
ATOM   3607  CG  LEU A 242      40.231  35.347  -1.509  1.00 31.46           C  
ATOM   3608  CD1 LEU A 242      39.834  36.318  -2.577  1.00 27.65           C  
ATOM   3609  CD2 LEU A 242      39.379  34.069  -1.592  1.00 30.96           C  
ATOM   3610  H   LEU A 242      42.147  35.178   1.050  1.00 36.04           H  
ATOM   3611  HA  LEU A 242      41.571  32.985  -0.828  1.00 35.60           H  
ATOM   3612  HB2 LEU A 242      41.911  34.652  -2.658  1.00 32.16           H  
ATOM   3613  HB3 LEU A 242      42.312  35.888  -1.443  1.00 32.16           H  
ATOM   3614  HG  LEU A 242      40.060  35.815  -0.540  1.00 31.46           H  
ATOM   3615 HD11 LEU A 242      39.998  35.868  -3.556  1.00 27.65           H  
ATOM   3616 HD12 LEU A 242      40.436  37.222  -2.488  1.00 27.65           H  
ATOM   3617 HD13 LEU A 242      38.780  36.571  -2.465  1.00 27.65           H  
ATOM   3618 HD21 LEU A 242      39.539  33.588  -2.557  1.00 30.96           H  
ATOM   3619 HD22 LEU A 242      38.325  34.327  -1.484  1.00 30.96           H  
ATOM   3620 HD23 LEU A 242      39.669  33.386  -0.793  1.00 30.96           H  
ATOM   3621  N   ASP A 243      44.385  33.345   0.126  1.00 38.12           N  
ATOM   3622  CA  ASP A 243      45.793  33.044  -0.065  1.00 39.70           C  
ATOM   3623  C   ASP A 243      46.006  31.648  -0.650  1.00 39.18           C  
ATOM   3624  O   ASP A 243      45.825  30.648   0.036  1.00 39.64           O  
ATOM   3625  CB  ASP A 243      46.524  33.210   1.284  1.00 41.73           C  
ATOM   3626  CG  ASP A 243      48.037  33.063   1.175  1.00 43.20           C  
ATOM   3627  OD1 ASP A 243      48.533  31.914   1.072  1.00 42.01           O  
ATOM   3628  OD2 ASP A 243      48.732  34.118   1.199  1.00 46.46           O1-
ATOM   3629  H   ASP A 243      44.003  33.395   1.059  1.00 38.12           H  
ATOM   3630  HA  ASP A 243      46.209  33.742  -0.792  1.00 39.70           H  
ATOM   3631  HB2 ASP A 243      46.152  32.452   1.974  1.00 41.73           H  
ATOM   3632  HB3 ASP A 243      46.301  34.201   1.678  1.00 41.73           H  
ATOM   3633  N   ILE A 244      46.445  31.591  -1.903  1.00 39.56           N  
ATOM   3634  CA  ILE A 244      46.671  30.328  -2.617  1.00 40.27           C  
ATOM   3635  C   ILE A 244      47.692  29.409  -1.946  1.00 40.83           C  
ATOM   3636  O   ILE A 244      47.654  28.180  -2.100  1.00 41.79           O  
ATOM   3637  CB  ILE A 244      47.109  30.605  -4.111  1.00 41.48           C  
ATOM   3638  CG1 ILE A 244      46.965  29.347  -4.973  1.00 40.51           C  
ATOM   3639  CG2 ILE A 244      48.568  31.039  -4.164  1.00 41.78           C  
ATOM   3640  CD1 ILE A 244      45.544  28.926  -5.229  1.00 37.73           C  
ATOM   3641  H   ILE A 244      46.632  32.457  -2.387  1.00 39.56           H  
ATOM   3642  HA  ILE A 244      45.716  29.804  -2.593  1.00 40.27           H  
ATOM   3643  HB  ILE A 244      46.460  31.392  -4.495  1.00 41.48           H  
ATOM   3644 HG12 ILE A 244      47.477  28.528  -4.468  1.00 40.51           H  
ATOM   3645 HG13 ILE A 244      47.442  29.536  -5.934  1.00 40.51           H  
ATOM   3646 HG21 ILE A 244      49.199  30.239  -3.776  1.00 41.78           H  
ATOM   3647 HG22 ILE A 244      48.703  31.935  -3.558  1.00 41.78           H  
ATOM   3648 HG23 ILE A 244      48.846  31.253  -5.196  1.00 41.78           H  
ATOM   3649 HD11 ILE A 244      45.046  28.731  -4.279  1.00 37.73           H  
ATOM   3650 HD12 ILE A 244      45.537  28.020  -5.836  1.00 37.73           H  
ATOM   3651 HD13 ILE A 244      45.019  29.722  -5.758  1.00 37.73           H  
ATOM   3652  N   LYS A 245      48.613  29.990  -1.198  1.00 41.74           N  
ATOM   3653  CA  LYS A 245      49.606  29.182  -0.522  1.00 42.80           C  
ATOM   3654  C   LYS A 245      48.895  28.283   0.482  1.00 41.78           C  
ATOM   3655  O   LYS A 245      49.184  27.089   0.599  1.00 42.16           O  
ATOM   3656  CB  LYS A 245      50.608  30.088   0.165  1.00 45.15           C  
ATOM   3657  CG  LYS A 245      51.405  30.970  -0.809  1.00 50.46           C  
ATOM   3658  CD  LYS A 245      52.057  32.174  -0.083  1.00 53.60           C  
ATOM   3659  CE  LYS A 245      53.024  32.966  -0.980  1.00 55.60           C  
ATOM   3660  NZ  LYS A 245      53.379  34.312  -0.370  1.00 57.76           N1+
ATOM   3661  H   LYS A 245      48.624  30.995  -1.098  1.00 41.74           H  
ATOM   3662  HA  LYS A 245      50.148  28.558  -1.233  1.00 42.80           H  
ATOM   3663  HB2 LYS A 245      51.310  29.467   0.721  1.00 45.15           H  
ATOM   3664  HB3 LYS A 245      50.070  30.736   0.856  1.00 45.15           H  
ATOM   3665  HG2 LYS A 245      50.731  31.344  -1.580  1.00 50.46           H  
ATOM   3666  HG3 LYS A 245      52.188  30.369  -1.271  1.00 50.46           H  
ATOM   3667  HD2 LYS A 245      52.610  31.802   0.779  1.00 53.60           H  
ATOM   3668  HD3 LYS A 245      51.267  32.845   0.254  1.00 53.60           H  
ATOM   3669  HE2 LYS A 245      52.553  33.130  -1.949  1.00 55.60           H  
ATOM   3670  HE3 LYS A 245      53.937  32.386  -1.114  1.00 55.60           H  
ATOM   3671  HZ1 LYS A 245      54.013  34.803  -0.984  1.00 57.76           H  
ATOM   3672  HZ2 LYS A 245      53.821  34.169   0.527  1.00 57.76           H  
ATOM   3673  HZ3 LYS A 245      52.538  34.858  -0.248  1.00 57.76           H  
ATOM   3674  N   TRP A 246      47.935  28.860   1.190  1.00 41.13           N  
ATOM   3675  CA  TRP A 246      47.150  28.124   2.193  1.00 39.86           C  
ATOM   3676  C   TRP A 246      46.119  27.224   1.509  1.00 38.01           C  
ATOM   3677  O   TRP A 246      45.944  26.045   1.852  1.00 36.69           O  
ATOM   3678  CB  TRP A 246      46.402  29.120   3.087  1.00 41.11           C  
ATOM   3679  CG  TRP A 246      47.220  29.702   4.209  1.00 42.33           C  
ATOM   3680  CD1 TRP A 246      47.950  30.859   4.193  1.00 41.39           C  
ATOM   3681  CD2 TRP A 246      47.323  29.178   5.530  1.00 42.22           C  
ATOM   3682  NE1 TRP A 246      48.484  31.092   5.430  1.00 42.66           N  
ATOM   3683  CE2 TRP A 246      48.122  30.077   6.273  1.00 42.07           C  
ATOM   3684  CE3 TRP A 246      46.806  28.036   6.164  1.00 42.02           C  
ATOM   3685  CZ2 TRP A 246      48.426  29.874   7.620  1.00 41.66           C  
ATOM   3686  CZ3 TRP A 246      47.102  27.832   7.514  1.00 43.13           C  
ATOM   3687  CH2 TRP A 246      47.909  28.752   8.228  1.00 42.32           C  
ATOM   3688  H   TRP A 246      47.736  29.838   1.036  1.00 41.13           H  
ATOM   3689  HA  TRP A 246      47.832  27.514   2.786  1.00 39.86           H  
ATOM   3690  HB2 TRP A 246      45.545  28.606   3.523  1.00 41.11           H  
ATOM   3691  HB3 TRP A 246      46.053  29.941   2.461  1.00 41.11           H  
ATOM   3692  HD1 TRP A 246      48.085  31.495   3.330  1.00 41.39           H  
ATOM   3693  HE1 TRP A 246      49.055  31.887   5.681  1.00 42.66           H  
ATOM   3694  HE3 TRP A 246      46.194  27.332   5.620  1.00 42.02           H  
ATOM   3695  HZ2 TRP A 246      49.044  30.572   8.166  1.00 41.66           H  
ATOM   3696  HZ3 TRP A 246      46.711  26.962   8.020  1.00 43.13           H  
ATOM   3697  HH2 TRP A 246      48.123  28.569   9.271  1.00 42.32           H  
ATOM   3698  N   LEU A 247      45.443  27.846   0.541  1.00 35.90           N  
ATOM   3699  CA  LEU A 247      44.413  27.254  -0.274  1.00 33.18           C  
ATOM   3700  C   LEU A 247      44.966  26.009  -0.965  1.00 33.33           C  
ATOM   3701  O   LEU A 247      44.424  24.896  -0.781  1.00 32.83           O  
ATOM   3702  CB  LEU A 247      43.925  28.325  -1.256  1.00 30.80           C  
ATOM   3703  CG  LEU A 247      42.450  28.737  -1.119  1.00 30.07           C  
ATOM   3704  CD1 LEU A 247      41.915  28.378   0.244  1.00 28.26           C  
ATOM   3705  CD2 LEU A 247      42.259  30.186  -1.430  1.00 25.56           C  
ATOM   3706  H   LEU A 247      45.673  28.814   0.365  1.00 35.90           H  
ATOM   3707  HA  LEU A 247      43.560  26.923   0.319  1.00 33.18           H  
ATOM   3708  HB2 LEU A 247      44.073  27.944  -2.267  1.00 30.80           H  
ATOM   3709  HB3 LEU A 247      44.536  29.216  -1.110  1.00 30.80           H  
ATOM   3710  HG  LEU A 247      41.873  28.176  -1.854  1.00 30.07           H  
ATOM   3711 HD11 LEU A 247      42.470  28.923   1.007  1.00 28.26           H  
ATOM   3712 HD12 LEU A 247      42.028  27.306   0.408  1.00 28.26           H  
ATOM   3713 HD13 LEU A 247      40.860  28.645   0.302  1.00 28.26           H  
ATOM   3714 HD21 LEU A 247      42.821  30.788  -0.716  1.00 25.56           H  
ATOM   3715 HD22 LEU A 247      41.200  30.436  -1.361  1.00 25.56           H  
ATOM   3716 HD23 LEU A 247      42.616  30.391  -2.439  1.00 25.56           H  
ATOM   3717  N   ALA A 248      46.079  26.162  -1.691  1.00 33.12           N  
ATOM   3718  CA  ALA A 248      46.694  25.012  -2.396  1.00 32.63           C  
ATOM   3719  C   ALA A 248      47.015  23.840  -1.464  1.00 32.16           C  
ATOM   3720  O   ALA A 248      46.756  22.662  -1.784  1.00 33.25           O  
ATOM   3721  CB  ALA A 248      47.960  25.439  -3.115  1.00 31.60           C  
ATOM   3722  H   ALA A 248      46.507  27.074  -1.760  1.00 33.12           H  
ATOM   3723  HA  ALA A 248      45.952  24.668  -3.116  1.00 32.63           H  
ATOM   3724  HB1 ALA A 248      48.694  25.781  -2.386  1.00 31.60           H  
ATOM   3725  HB2 ALA A 248      47.729  26.250  -3.806  1.00 31.60           H  
ATOM   3726  HB3 ALA A 248      48.366  24.593  -3.670  1.00 31.60           H  
ATOM   3727  N   ASN A 249      47.594  24.170  -0.317  1.00 31.57           N  
ATOM   3728  CA  ASN A 249      47.962  23.165   0.661  1.00 31.61           C  
ATOM   3729  C   ASN A 249      46.739  22.398   1.161  1.00 31.97           C  
ATOM   3730  O   ASN A 249      46.780  21.166   1.261  1.00 31.74           O  
ATOM   3731  CB  ASN A 249      48.681  23.827   1.837  1.00 29.81           C  
ATOM   3732  CG  ASN A 249      48.630  22.992   3.084  1.00 30.97           C  
ATOM   3733  OD1 ASN A 249      47.836  23.275   3.992  1.00 36.04           O  
ATOM   3734  ND2 ASN A 249      49.456  21.951   3.151  1.00 29.57           N  
ATOM   3735  H   ASN A 249      47.783  25.143  -0.121  1.00 31.57           H  
ATOM   3736  HA  ASN A 249      48.630  22.451   0.179  1.00 31.61           H  
ATOM   3737  HB2 ASN A 249      48.208  24.788   2.040  1.00 29.81           H  
ATOM   3738  HB3 ASN A 249      49.724  23.986   1.565  1.00 29.81           H  
ATOM   3739 HD21 ASN A 249      49.452  21.355   3.966  1.00 29.57           H  
ATOM   3740 HD22 ASN A 249      50.087  21.757   2.387  1.00 29.57           H  
ATOM   3741  N   PHE A 250      45.651  23.110   1.469  1.00 31.15           N  
ATOM   3742  CA  PHE A 250      44.484  22.396   1.968  1.00 32.76           C  
ATOM   3743  C   PHE A 250      43.937  21.448   0.897  1.00 33.03           C  
ATOM   3744  O   PHE A 250      43.575  20.289   1.170  1.00 33.40           O  
ATOM   3745  CB  PHE A 250      43.377  23.361   2.413  1.00 32.24           C  
ATOM   3746  CG  PHE A 250      42.278  22.681   3.142  1.00 31.06           C  
ATOM   3747  CD1 PHE A 250      42.552  21.956   4.297  1.00 30.92           C  
ATOM   3748  CD2 PHE A 250      40.991  22.628   2.609  1.00 31.93           C  
ATOM   3749  CE1 PHE A 250      41.568  21.179   4.898  1.00 31.36           C  
ATOM   3750  CE2 PHE A 250      39.996  21.844   3.213  1.00 28.70           C  
ATOM   3751  CZ  PHE A 250      40.277  21.125   4.339  1.00 28.42           C  
ATOM   3752  H   PHE A 250      45.638  24.114   1.359  1.00 31.15           H  
ATOM   3753  HA  PHE A 250      44.804  21.819   2.836  1.00 32.76           H  
ATOM   3754  HB2 PHE A 250      42.961  23.845   1.529  1.00 32.24           H  
ATOM   3755  HB3 PHE A 250      43.815  24.115   3.068  1.00 32.24           H  
ATOM   3756  HD1 PHE A 250      43.540  21.997   4.732  1.00 30.92           H  
ATOM   3757  HD2 PHE A 250      40.757  23.197   1.721  1.00 31.93           H  
ATOM   3758  HE1 PHE A 250      41.794  20.618   5.793  1.00 31.36           H  
ATOM   3759  HE2 PHE A 250      39.005  21.809   2.786  1.00 28.70           H  
ATOM   3760  HZ  PHE A 250      39.512  20.517   4.799  1.00 28.42           H  
ATOM   3761  N   TRP A 251      43.893  21.944  -0.335  1.00 32.92           N  
ATOM   3762  CA  TRP A 251      43.394  21.143  -1.435  1.00 30.18           C  
ATOM   3763  C   TRP A 251      44.322  20.014  -1.906  1.00 29.66           C  
ATOM   3764  O   TRP A 251      44.070  19.351  -2.910  1.00 26.14           O  
ATOM   3765  CB  TRP A 251      42.983  22.071  -2.568  1.00 29.91           C  
ATOM   3766  CG  TRP A 251      41.665  22.707  -2.287  1.00 30.59           C  
ATOM   3767  CD1 TRP A 251      41.424  23.859  -1.572  1.00 30.76           C  
ATOM   3768  CD2 TRP A 251      40.379  22.185  -2.653  1.00 30.95           C  
ATOM   3769  NE1 TRP A 251      40.065  24.083  -1.480  1.00 30.17           N  
ATOM   3770  CE2 TRP A 251      39.404  23.066  -2.130  1.00 31.09           C  
ATOM   3771  CE3 TRP A 251      39.960  21.057  -3.374  1.00 30.20           C  
ATOM   3772  CZ2 TRP A 251      38.030  22.848  -2.302  1.00 30.82           C  
ATOM   3773  CZ3 TRP A 251      38.617  20.845  -3.543  1.00 32.68           C  
ATOM   3774  CH2 TRP A 251      37.652  21.745  -3.003  1.00 30.77           C  
ATOM   3775  H   TRP A 251      44.210  22.887  -0.506  1.00 32.92           H  
ATOM   3776  HA  TRP A 251      42.528  20.597  -1.061  1.00 30.18           H  
ATOM   3777  HB2 TRP A 251      42.912  21.496  -3.491  1.00 29.91           H  
ATOM   3778  HB3 TRP A 251      43.737  22.850  -2.682  1.00 29.91           H  
ATOM   3779  HD1 TRP A 251      42.186  24.494  -1.146  1.00 30.76           H  
ATOM   3780  HE1 TRP A 251      39.628  24.864  -1.013  1.00 30.17           H  
ATOM   3781  HE3 TRP A 251      40.682  20.369  -3.788  1.00 30.20           H  
ATOM   3782  HZ2 TRP A 251      37.299  23.530  -1.893  1.00 30.82           H  
ATOM   3783  HZ3 TRP A 251      38.283  19.980  -4.096  1.00 32.68           H  
ATOM   3784  HH2 TRP A 251      36.601  21.547  -3.153  1.00 30.77           H  
ATOM   3785  N   GLY A 252      45.383  19.769  -1.141  1.00 30.23           N  
ATOM   3786  CA  GLY A 252      46.305  18.697  -1.483  1.00 30.62           C  
ATOM   3787  C   GLY A 252      47.185  18.954  -2.697  1.00 31.84           C  
ATOM   3788  O   GLY A 252      47.663  18.029  -3.322  1.00 32.54           O  
ATOM   3789  H   GLY A 252      45.549  20.331  -0.318  1.00 30.23           H  
ATOM   3790  HA2 GLY A 252      45.719  17.799  -1.677  1.00 30.62           H  
ATOM   3791  HA3 GLY A 252      46.956  18.528  -0.626  1.00 30.62           H  
ATOM   3792  N   CYS A 253      47.410  20.202  -3.057  1.00 34.05           N  
ATOM   3793  CA  CYS A 253      48.252  20.448  -4.215  1.00 36.78           C  
ATOM   3794  C   CYS A 253      49.766  20.450  -3.851  1.00 40.73           C  
ATOM   3795  O   CYS A 253      50.594  20.366  -4.757  1.00 43.15           O  
ATOM   3796  CB  CYS A 253      47.850  21.770  -4.851  1.00 35.56           C  
ATOM   3797  SG  CYS A 253      46.036  21.951  -5.100  1.00 33.72           S  
ATOM   3798  H   CYS A 253      47.006  20.970  -2.540  1.00 34.05           H  
ATOM   3799  HA  CYS A 253      48.103  19.635  -4.926  1.00 36.78           H  
ATOM   3800  HB2 CYS A 253      48.340  21.848  -5.822  1.00 35.56           H  
ATOM   3801  HB3 CYS A 253      48.191  22.580  -4.206  1.00 35.56           H  
ATOM   3802  HG  CYS A 253      45.415  21.873  -3.920  1.00 33.72           H  
ATOM   3803  N   ASP A 254      50.094  20.510  -2.545  1.00 40.65           N  
ATOM   3804  CA  ASP A 254      51.466  20.536  -1.972  1.00 43.42           C  
ATOM   3805  C   ASP A 254      52.111  19.213  -1.646  1.00 44.03           C  
ATOM   3806  O   ASP A 254      51.526  18.139  -1.805  1.00 42.53           O  
ATOM   3807  CB  ASP A 254      51.513  21.227  -0.588  1.00 44.87           C  
ATOM   3808  CG  ASP A 254      51.547  22.681  -0.681  1.00 45.39           C  
ATOM   3809  OD1 ASP A 254      51.497  23.175  -1.831  1.00 50.37           O  
ATOM   3810  OD2 ASP A 254      51.628  23.324   0.376  1.00 43.20           O1-
ATOM   3811  H   ASP A 254      49.328  20.540  -1.887  1.00 40.65           H  
ATOM   3812  HA  ASP A 254      51.987  21.040  -2.786  1.00 43.42           H  
ATOM   3813  HB2 ASP A 254      52.407  20.891  -0.062  1.00 44.87           H  
ATOM   3814  HB3 ASP A 254      50.628  20.935  -0.023  1.00 44.87           H  
ATOM   3815  N   ASP A 255      53.296  19.361  -1.044  1.00 43.87           N  
ATOM   3816  CA  ASP A 255      54.074  18.231  -0.564  1.00 44.85           C  
ATOM   3817  C   ASP A 255      53.818  18.108   0.931  1.00 43.88           C  
ATOM   3818  O   ASP A 255      54.228  17.141   1.566  1.00 44.82           O  
ATOM   3819  CB  ASP A 255      55.581  18.416  -0.849  1.00 45.72           C  
ATOM   3820  CG  ASP A 255      56.201  19.639  -0.139  1.00 46.03           C  
ATOM   3821  OD1 ASP A 255      55.613  20.746  -0.154  1.00 46.49           O  
ATOM   3822  OD2 ASP A 255      57.316  19.492   0.409  1.00 44.20           O1-
ATOM   3823  H   ASP A 255      53.664  20.293  -0.918  1.00 43.87           H  
ATOM   3824  HA  ASP A 255      53.771  17.322  -1.085  1.00 44.85           H  
ATOM   3825  HB2 ASP A 255      55.716  18.537  -1.924  1.00 45.72           H  
ATOM   3826  HB3 ASP A 255      56.107  17.521  -0.516  1.00 45.72           H  
ATOM   3827  N   GLN A 256      53.093  19.066   1.492  1.00 44.05           N  
ATOM   3828  CA  GLN A 256      52.817  19.011   2.934  1.00 44.99           C  
ATOM   3829  C   GLN A 256      51.438  18.470   3.347  1.00 44.42           C  
ATOM   3830  O   GLN A 256      50.485  18.486   2.568  1.00 45.07           O  
ATOM   3831  CB  GLN A 256      53.004  20.397   3.550  1.00 45.01           C  
ATOM   3832  CG  GLN A 256      54.407  20.969   3.403  1.00 47.64           C  
ATOM   3833  CD  GLN A 256      55.466  20.074   4.031  1.00 50.25           C  
ATOM   3834  OE1 GLN A 256      55.400  19.717   5.223  1.00 52.23           O  
ATOM   3835  NE2 GLN A 256      56.449  19.706   3.235  1.00 50.79           N  
ATOM   3836  H   GLN A 256      52.734  19.827   0.933  1.00 44.05           H  
ATOM   3837  HA  GLN A 256      53.536  18.285   3.314  1.00 44.99           H  
ATOM   3838  HB2 GLN A 256      52.773  20.331   4.613  1.00 45.01           H  
ATOM   3839  HB3 GLN A 256      52.305  21.081   3.068  1.00 45.01           H  
ATOM   3840  HG2 GLN A 256      54.440  21.944   3.888  1.00 47.64           H  
ATOM   3841  HG3 GLN A 256      54.629  21.083   2.342  1.00 47.64           H  
ATOM   3842 HE21 GLN A 256      57.187  19.112   3.585  1.00 50.79           H  
ATOM   3843 HE22 GLN A 256      56.465  20.018   2.274  1.00 50.79           H  
ATOM   3844  N   PRO A 257      51.327  17.958   4.586  1.00 43.81           N  
ATOM   3845  CA  PRO A 257      50.048  17.428   5.090  1.00 41.49           C  
ATOM   3846  C   PRO A 257      49.042  18.568   5.074  1.00 38.33           C  
ATOM   3847  O   PRO A 257      49.392  19.712   5.299  1.00 36.38           O  
ATOM   3848  CB  PRO A 257      50.375  16.998   6.518  1.00 42.46           C  
ATOM   3849  CG  PRO A 257      51.853  16.668   6.464  1.00 44.58           C  
ATOM   3850  CD  PRO A 257      52.400  17.793   5.586  1.00 44.89           C  
ATOM   3851  HA  PRO A 257      49.630  16.605   4.511  1.00 41.49           H  
ATOM   3852  HB2 PRO A 257      49.791  16.123   6.804  1.00 42.46           H  
ATOM   3853  HB3 PRO A 257      50.183  17.808   7.222  1.00 42.46           H  
ATOM   3854  HG2 PRO A 257      52.024  15.692   6.009  1.00 44.58           H  
ATOM   3855  HG3 PRO A 257      52.300  16.689   7.458  1.00 44.58           H  
ATOM   3856  HD2 PRO A 257      52.548  18.707   6.161  1.00 44.89           H  
ATOM   3857  HD3 PRO A 257      53.339  17.505   5.114  1.00 44.89           H  
ATOM   3858  N   ARG A 258      47.793  18.256   4.777  1.00 37.20           N  
ATOM   3859  CA  ARG A 258      46.753  19.283   4.720  1.00 36.09           C  
ATOM   3860  C   ARG A 258      46.585  19.979   6.066  1.00 34.73           C  
ATOM   3861  O   ARG A 258      46.264  19.365   7.074  1.00 33.25           O  
ATOM   3862  CB  ARG A 258      45.430  18.653   4.289  1.00 35.16           C  
ATOM   3863  CG  ARG A 258      45.584  17.711   3.139  1.00 36.08           C  
ATOM   3864  CD  ARG A 258      44.306  17.676   2.362  1.00 35.83           C  
ATOM   3865  NE  ARG A 258      44.270  16.636   1.344  1.00 31.96           N  
ATOM   3866  CZ  ARG A 258      43.580  16.755   0.221  1.00 31.10           C  
ATOM   3867  NH1 ARG A 258      42.889  17.878  -0.017  1.00 26.94           N  
ATOM   3868  NH2 ARG A 258      43.550  15.742  -0.636  1.00 29.96           N1+
ATOM   3869  H   ARG A 258      47.553  17.294   4.586  1.00 37.20           H  
ATOM   3870  HA  ARG A 258      47.056  20.034   3.990  1.00 36.09           H  
ATOM   3871  HB2 ARG A 258      44.744  19.449   3.998  1.00 35.16           H  
ATOM   3872  HB3 ARG A 258      45.013  18.105   5.134  1.00 35.16           H  
ATOM   3873  HG2 ARG A 258      45.812  16.713   3.513  1.00 36.08           H  
ATOM   3874  HG3 ARG A 258      46.394  18.051   2.494  1.00 36.08           H  
ATOM   3875  HD2 ARG A 258      44.174  18.641   1.873  1.00 35.83           H  
ATOM   3876  HD3 ARG A 258      43.484  17.505   3.058  1.00 35.83           H  
ATOM   3877  HE  ARG A 258      44.794  15.787   1.502  1.00 31.96           H  
ATOM   3878 HH11 ARG A 258      42.336  17.962  -0.858  1.00 26.94           H  
ATOM   3879 HH12 ARG A 258      42.921  18.641   0.644  1.00 26.94           H  
ATOM   3880 HH21 ARG A 258      43.001  15.811  -1.481  1.00 29.96           H  
ATOM   3881 HH22 ARG A 258      44.076  14.902  -0.443  1.00 29.96           H  
ATOM   3882  N   MET A 259      46.771  21.283   6.062  1.00 34.83           N  
ATOM   3883  CA  MET A 259      46.679  22.044   7.285  1.00 34.92           C  
ATOM   3884  C   MET A 259      45.407  22.912   7.272  1.00 34.04           C  
ATOM   3885  O   MET A 259      45.026  23.461   6.237  1.00 33.66           O  
ATOM   3886  CB  MET A 259      47.944  22.883   7.393  1.00 37.26           C  
ATOM   3887  CG  MET A 259      48.000  23.781   8.567  1.00 43.99           C  
ATOM   3888  SD  MET A 259      49.682  24.450   8.788  1.00 53.59           S  
ATOM   3889  CE  MET A 259      49.636  25.894   7.569  1.00 48.56           C  
ATOM   3890  H   MET A 259      46.980  21.755   5.194  1.00 34.83           H  
ATOM   3891  HA  MET A 259      46.602  21.392   8.155  1.00 34.92           H  
ATOM   3892  HB2 MET A 259      48.021  23.496   6.495  1.00 37.26           H  
ATOM   3893  HB3 MET A 259      48.796  22.205   7.445  1.00 37.26           H  
ATOM   3894  HG2 MET A 259      47.717  23.222   9.459  1.00 43.99           H  
ATOM   3895  HG3 MET A 259      47.303  24.606   8.420  1.00 43.99           H  
ATOM   3896  HE1 MET A 259      50.595  26.411   7.582  1.00 48.56           H  
ATOM   3897  HE2 MET A 259      48.845  26.587   7.856  1.00 48.56           H  
ATOM   3898  HE3 MET A 259      49.441  25.516   6.565  1.00 48.56           H  
ATOM   3899  N   TYR A 260      44.751  23.023   8.423  1.00 32.23           N  
ATOM   3900  CA  TYR A 260      43.522  23.803   8.534  1.00 29.92           C  
ATOM   3901  C   TYR A 260      43.648  25.253   8.147  1.00 27.73           C  
ATOM   3902  O   TYR A 260      44.400  25.998   8.738  1.00 29.34           O  
ATOM   3903  CB  TYR A 260      42.961  23.730   9.955  1.00 28.34           C  
ATOM   3904  CG  TYR A 260      41.878  24.740  10.177  1.00 27.50           C  
ATOM   3905  CD1 TYR A 260      40.666  24.631   9.491  1.00 28.10           C  
ATOM   3906  CD2 TYR A 260      42.079  25.843  10.992  1.00 25.57           C  
ATOM   3907  CE1 TYR A 260      39.691  25.581   9.602  1.00 28.23           C  
ATOM   3908  CE2 TYR A 260      41.088  26.823  11.119  1.00 27.53           C  
ATOM   3909  CZ  TYR A 260      39.892  26.683  10.425  1.00 28.81           C  
ATOM   3910  OH  TYR A 260      38.851  27.586  10.569  1.00 30.40           O  
ATOM   3911  H   TYR A 260      45.112  22.555   9.242  1.00 32.23           H  
ATOM   3912  HA  TYR A 260      42.846  23.343   7.813  1.00 29.92           H  
ATOM   3913  HB2 TYR A 260      43.768  23.917  10.663  1.00 28.34           H  
ATOM   3914  HB3 TYR A 260      42.554  22.733  10.123  1.00 28.34           H  
ATOM   3915  HD1 TYR A 260      40.496  23.774   8.857  1.00 28.10           H  
ATOM   3916  HD2 TYR A 260      43.008  25.947  11.533  1.00 25.57           H  
ATOM   3917  HE1 TYR A 260      38.767  25.476   9.052  1.00 28.23           H  
ATOM   3918  HE2 TYR A 260      41.252  27.682  11.752  1.00 27.53           H  
ATOM   3919  HH  TYR A 260      38.071  27.394  10.043  1.00 30.40           H  
ATOM   3920  N   HIS A 261      42.891  25.659   7.150  1.00 28.33           N  
ATOM   3921  CA  HIS A 261      42.901  27.043   6.708  1.00 28.16           C  
ATOM   3922  C   HIS A 261      41.560  27.634   7.087  1.00 29.50           C  
ATOM   3923  O   HIS A 261      41.461  28.434   7.992  1.00 31.77           O  
ATOM   3924  CB  HIS A 261      43.120  27.120   5.197  1.00 27.12           C  
ATOM   3925  CG  HIS A 261      43.118  28.524   4.667  1.00 25.24           C  
ATOM   3926  ND1 HIS A 261      42.230  28.960   3.708  1.00 24.44           N  
ATOM   3927  CD2 HIS A 261      43.861  29.600   5.004  1.00 22.68           C  
ATOM   3928  CE1 HIS A 261      42.427  30.245   3.474  1.00 21.72           C  
ATOM   3929  NE2 HIS A 261      43.410  30.657   4.250  1.00 23.59           N  
ATOM   3930  H   HIS A 261      42.291  24.995   6.682  1.00 28.33           H  
ATOM   3931  HA  HIS A 261      43.713  27.598   7.178  1.00 28.16           H  
ATOM   3932  HB2 HIS A 261      42.324  26.563   4.703  1.00 27.12           H  
ATOM   3933  HB3 HIS A 261      44.082  26.663   4.963  1.00 27.12           H  
ATOM   3934  HD2 HIS A 261      44.660  29.625   5.730  1.00 22.68           H  
ATOM   3935  HE2 HIS A 261      43.773  31.599   4.285  1.00 23.59           H  
ATOM   3936  HE1 HIS A 261      41.878  30.852   2.770  1.00 21.72           H  
ATOM   3937  N   HIS A 262      40.510  27.255   6.380  1.00 32.06           N  
ATOM   3938  CA  HIS A 262      39.158  27.743   6.709  1.00 32.33           C  
ATOM   3939  C   HIS A 262      38.248  26.522   6.496  1.00 30.49           C  
ATOM   3940  O   HIS A 262      38.689  25.528   5.905  1.00 31.22           O  
ATOM   3941  CB  HIS A 262      38.730  28.849   5.768  1.00 30.81           C  
ATOM   3942  CG  HIS A 262      38.468  28.362   4.376  1.00 34.73           C  
ATOM   3943  ND1 HIS A 262      39.470  27.874   3.559  1.00 33.68           N1+
ATOM   3944  CD2 HIS A 262      37.315  28.266   3.661  1.00 33.49           C  
ATOM   3945  CE1 HIS A 262      38.942  27.496   2.404  1.00 33.29           C  
ATOM   3946  NE2 HIS A 262      37.639  27.724   2.441  1.00 32.15           N  
ATOM   3947  H   HIS A 262      40.635  26.622   5.603  1.00 32.06           H  
ATOM   3948  HA  HIS A 262      39.114  28.149   7.720  1.00 32.33           H  
ATOM   3949  HB2 HIS A 262      39.520  29.599   5.731  1.00 30.81           H  
ATOM   3950  HB3 HIS A 262      37.817  29.301   6.156  1.00 30.81           H  
ATOM   3951  HD1 HIS A 262      40.516  27.811   3.820  1.00 33.68           H  
ATOM   3952  HD2 HIS A 262      36.330  28.561   3.991  1.00 33.49           H  
ATOM   3953  HE2 HIS A 262      36.943  27.517   1.641  1.00 32.15           H  
ATOM   3954  HE1 HIS A 262      39.484  27.073   1.572  1.00 33.29           H  
ATOM   3955  N   THR A 263      37.012  26.587   6.988  1.00 27.10           N  
ATOM   3956  CA  THR A 263      36.070  25.493   6.818  1.00 25.79           C  
ATOM   3957  C   THR A 263      35.387  25.550   5.471  1.00 25.06           C  
ATOM   3958  O   THR A 263      34.583  26.446   5.185  1.00 24.04           O  
ATOM   3959  CB  THR A 263      35.012  25.486   7.919  1.00 25.18           C  
ATOM   3960  OG1 THR A 263      35.652  25.236   9.170  1.00 24.04           O  
ATOM   3961  CG2 THR A 263      33.984  24.389   7.677  1.00 25.75           C  
ATOM   3962  H   THR A 263      36.723  27.414   7.490  1.00 27.10           H  
ATOM   3963  HA  THR A 263      36.652  24.573   6.880  1.00 25.79           H  
ATOM   3964  HB  THR A 263      34.507  26.452   7.923  1.00 25.18           H  
ATOM   3965 HG21 THR A 263      34.482  23.419   7.672  1.00 25.75           H  
ATOM   3966 HG22 THR A 263      33.497  24.553   6.715  1.00 25.75           H  
ATOM   3967 HG23 THR A 263      33.237  24.410   8.470  1.00 25.75           H  
ATOM   3968  HG1 THR A 263      36.297  25.933   9.311  1.00 24.04           H  
ATOM   3969  N   ILE A 264      35.696  24.579   4.632  1.00 24.28           N  
ATOM   3970  CA  ILE A 264      35.094  24.569   3.287  1.00 23.61           C  
ATOM   3971  C   ILE A 264      33.575  24.376   3.342  1.00 23.39           C  
ATOM   3972  O   ILE A 264      33.024  23.775   4.293  1.00 22.30           O  
ATOM   3973  CB  ILE A 264      35.654  23.403   2.459  1.00 23.10           C  
ATOM   3974  CG1 ILE A 264      35.640  22.153   3.339  1.00 21.12           C  
ATOM   3975  CG2 ILE A 264      37.029  23.775   1.871  1.00 21.25           C  
ATOM   3976  CD1 ILE A 264      36.366  20.968   2.805  1.00 23.47           C  
ATOM   3977  H   ILE A 264      36.338  23.850   4.909  1.00 24.28           H  
ATOM   3978  HA  ILE A 264      35.333  25.533   2.838  1.00 23.61           H  
ATOM   3979  HB  ILE A 264      35.037  23.185   1.587  1.00 23.10           H  
ATOM   3980 HG12 ILE A 264      34.600  21.865   3.492  1.00 21.12           H  
ATOM   3981 HG13 ILE A 264      36.089  22.415   4.297  1.00 21.12           H  
ATOM   3982 HG21 ILE A 264      37.719  24.011   2.681  1.00 21.25           H  
ATOM   3983 HG22 ILE A 264      36.923  24.643   1.220  1.00 21.25           H  
ATOM   3984 HG23 ILE A 264      37.418  22.935   1.296  1.00 21.25           H  
ATOM   3985 HD11 ILE A 264      35.937  20.682   1.844  1.00 23.47           H  
ATOM   3986 HD12 ILE A 264      36.273  20.139   3.506  1.00 23.47           H  
ATOM   3987 HD13 ILE A 264      37.419  21.216   2.674  1.00 23.47           H  
ATOM   3988  N   PRO A 265      32.875  24.882   2.324  1.00 21.76           N  
ATOM   3989  CA  PRO A 265      31.426  24.732   2.277  1.00 20.03           C  
ATOM   3990  C   PRO A 265      31.072  23.250   1.815  1.00 18.81           C  
ATOM   3991  O   PRO A 265      30.692  22.998   0.693  1.00 19.10           O  
ATOM   3992  CB  PRO A 265      31.026  25.845   1.290  1.00 18.32           C  
ATOM   3993  CG  PRO A 265      32.130  25.828   0.319  1.00 18.79           C  
ATOM   3994  CD  PRO A 265      33.366  25.656   1.170  1.00 21.89           C  
ATOM   3995  HA  PRO A 265      30.889  24.842   3.219  1.00 20.03           H  
ATOM   3996  HB2 PRO A 265      30.959  26.810   1.792  1.00 18.32           H  
ATOM   3997  HB3 PRO A 265      30.075  25.620   0.808  1.00 18.32           H  
ATOM   3998  HG2 PRO A 265      32.170  26.764  -0.237  1.00 18.79           H  
ATOM   3999  HG3 PRO A 265      32.021  24.996  -0.377  1.00 18.79           H  
ATOM   4000  HD2 PRO A 265      34.138  25.107   0.631  1.00 21.89           H  
ATOM   4001  HD3 PRO A 265      33.760  26.622   1.486  1.00 21.89           H  
ATOM   4002  N   VAL A 266      31.271  22.298   2.719  1.00 19.37           N  
ATOM   4003  CA  VAL A 266      31.014  20.865   2.564  1.00 20.01           C  
ATOM   4004  C   VAL A 266      29.734  20.515   1.750  1.00 22.88           C  
ATOM   4005  O   VAL A 266      29.805  19.834   0.731  1.00 24.16           O  
ATOM   4006  CB  VAL A 266      30.896  20.197   3.950  1.00 18.80           C  
ATOM   4007  CG1 VAL A 266      30.501  18.710   3.780  1.00 20.81           C  
ATOM   4008  CG2 VAL A 266      32.188  20.332   4.737  1.00 15.41           C  
ATOM   4009  H   VAL A 266      31.640  22.595   3.611  1.00 19.37           H  
ATOM   4010  HA  VAL A 266      31.865  20.487   1.998  1.00 20.01           H  
ATOM   4011  HB  VAL A 266      30.117  20.706   4.518  1.00 18.80           H  
ATOM   4012 HG11 VAL A 266      31.274  18.191   3.213  1.00 20.81           H  
ATOM   4013 HG12 VAL A 266      29.553  18.645   3.246  1.00 20.81           H  
ATOM   4014 HG13 VAL A 266      30.398  18.247   4.761  1.00 20.81           H  
ATOM   4015 HG21 VAL A 266      32.995  19.834   4.199  1.00 15.41           H  
ATOM   4016 HG22 VAL A 266      32.066  19.872   5.717  1.00 15.41           H  
ATOM   4017 HG23 VAL A 266      32.430  21.388   4.859  1.00 15.41           H  
ATOM   4018  N   ILE A 267      28.569  20.978   2.177  1.00 22.77           N  
ATOM   4019  CA  ILE A 267      27.380  20.651   1.425  1.00 24.75           C  
ATOM   4020  C   ILE A 267      27.466  21.119  -0.024  1.00 26.17           C  
ATOM   4021  O   ILE A 267      27.085  20.393  -0.950  1.00 29.07           O  
ATOM   4022  CB  ILE A 267      26.119  21.207   2.101  1.00 23.35           C  
ATOM   4023  CG1 ILE A 267      26.057  20.696   3.551  1.00 24.82           C  
ATOM   4024  CG2 ILE A 267      24.878  20.704   1.388  1.00 22.64           C  
ATOM   4025  CD1 ILE A 267      26.448  19.208   3.733  1.00 23.39           C  
ATOM   4026  H   ILE A 267      28.513  21.547   3.010  1.00 22.77           H  
ATOM   4027  HA  ILE A 267      27.309  19.563   1.412  1.00 24.75           H  
ATOM   4028  HB  ILE A 267      26.158  22.296   2.067  1.00 23.35           H  
ATOM   4029 HG12 ILE A 267      25.037  20.825   3.913  1.00 24.82           H  
ATOM   4030 HG13 ILE A 267      26.735  21.301   4.153  1.00 24.82           H  
ATOM   4031 HG21 ILE A 267      24.851  19.615   1.429  1.00 22.64           H  
ATOM   4032 HG22 ILE A 267      24.901  21.028   0.347  1.00 22.64           H  
ATOM   4033 HG23 ILE A 267      23.990  21.108   1.875  1.00 22.64           H  
ATOM   4034 HD11 ILE A 267      25.782  18.582   3.139  1.00 23.39           H  
ATOM   4035 HD12 ILE A 267      26.361  18.935   4.785  1.00 23.39           H  
ATOM   4036 HD13 ILE A 267      27.476  19.060   3.403  1.00 23.39           H  
ATOM   4037  N   SER A 268      27.968  22.322  -0.245  1.00 26.93           N  
ATOM   4038  CA  SER A 268      28.113  22.823  -1.613  1.00 25.47           C  
ATOM   4039  C   SER A 268      29.107  21.963  -2.396  1.00 23.01           C  
ATOM   4040  O   SER A 268      29.003  21.877  -3.603  1.00 21.50           O  
ATOM   4041  CB  SER A 268      28.616  24.265  -1.612  1.00 25.94           C  
ATOM   4042  OG  SER A 268      27.608  25.135  -1.162  1.00 33.70           O  
ATOM   4043  H   SER A 268      28.253  22.898   0.534  1.00 26.93           H  
ATOM   4044  HA  SER A 268      27.132  22.779  -2.085  1.00 25.47           H  
ATOM   4045  HB2 SER A 268      28.906  24.545  -2.625  1.00 25.94           H  
ATOM   4046  HB3 SER A 268      29.480  24.344  -0.952  1.00 25.94           H  
ATOM   4047  HG  SER A 268      27.372  24.870  -0.270  1.00 33.70           H  
ATOM   4048  N   LEU A 269      30.092  21.371  -1.719  1.00 22.53           N  
ATOM   4049  CA  LEU A 269      31.066  20.551  -2.430  1.00 23.76           C  
ATOM   4050  C   LEU A 269      30.384  19.232  -2.927  1.00 25.47           C  
ATOM   4051  O   LEU A 269      30.669  18.793  -4.065  1.00 25.68           O  
ATOM   4052  CB  LEU A 269      32.323  20.307  -1.555  1.00 21.98           C  
ATOM   4053  CG  LEU A 269      33.187  21.586  -1.245  1.00 24.45           C  
ATOM   4054  CD1 LEU A 269      34.447  21.207  -0.451  1.00 18.20           C  
ATOM   4055  CD2 LEU A 269      33.568  22.358  -2.556  1.00 18.63           C  
ATOM   4056  H   LEU A 269      30.163  21.490  -0.719  1.00 22.53           H  
ATOM   4057  HA  LEU A 269      31.419  21.079  -3.316  1.00 23.76           H  
ATOM   4058  HB2 LEU A 269      32.959  19.589  -2.072  1.00 21.98           H  
ATOM   4059  HB3 LEU A 269      31.995  19.884  -0.605  1.00 21.98           H  
ATOM   4060  HG  LEU A 269      32.580  22.255  -0.635  1.00 24.45           H  
ATOM   4061 HD11 LEU A 269      35.065  20.537  -1.048  1.00 18.20           H  
ATOM   4062 HD12 LEU A 269      34.157  20.707   0.473  1.00 18.20           H  
ATOM   4063 HD13 LEU A 269      35.012  22.108  -0.215  1.00 18.20           H  
ATOM   4064 HD21 LEU A 269      34.178  21.716  -3.192  1.00 18.63           H  
ATOM   4065 HD22 LEU A 269      34.131  23.255  -2.299  1.00 18.63           H  
ATOM   4066 HD23 LEU A 269      32.660  22.640  -3.089  1.00 18.63           H  
ATOM   4067  N   TYR A 270      29.487  18.643  -2.103  1.00 23.31           N  
ATOM   4068  CA  TYR A 270      28.709  17.436  -2.480  1.00 24.13           C  
ATOM   4069  C   TYR A 270      28.016  17.750  -3.826  1.00 24.19           C  
ATOM   4070  O   TYR A 270      28.132  17.010  -4.795  1.00 22.55           O  
ATOM   4071  CB  TYR A 270      27.574  17.092  -1.456  1.00 23.80           C  
ATOM   4072  CG  TYR A 270      27.943  16.708  -0.005  1.00 20.30           C  
ATOM   4073  CD1 TYR A 270      29.271  16.455   0.384  1.00 21.45           C  
ATOM   4074  CD2 TYR A 270      26.932  16.498   0.953  1.00 21.51           C  
ATOM   4075  CE1 TYR A 270      29.579  15.993   1.683  1.00 18.18           C  
ATOM   4076  CE2 TYR A 270      27.224  16.026   2.254  1.00 16.39           C  
ATOM   4077  CZ  TYR A 270      28.544  15.774   2.592  1.00 18.12           C  
ATOM   4078  OH  TYR A 270      28.825  15.202   3.794  1.00 22.45           O  
ATOM   4079  H   TYR A 270      29.340  19.044  -1.188  1.00 23.31           H  
ATOM   4080  HA  TYR A 270      29.397  16.591  -2.519  1.00 24.13           H  
ATOM   4081  HB2 TYR A 270      27.016  16.254  -1.873  1.00 23.80           H  
ATOM   4082  HB3 TYR A 270      26.926  17.966  -1.397  1.00 23.80           H  
ATOM   4083  HD1 TYR A 270      30.070  16.617  -0.324  1.00 21.45           H  
ATOM   4084  HD2 TYR A 270      25.906  16.703   0.687  1.00 21.51           H  
ATOM   4085  HE1 TYR A 270      30.604  15.811   1.969  1.00 18.18           H  
ATOM   4086  HE2 TYR A 270      26.433  15.865   2.971  1.00 16.39           H  
ATOM   4087  HH  TYR A 270      28.059  15.008   4.340  1.00 22.45           H  
ATOM   4088  N   SER A 271      27.285  18.865  -3.855  1.00 25.83           N  
ATOM   4089  CA  SER A 271      26.570  19.321  -5.049  1.00 24.07           C  
ATOM   4090  C   SER A 271      27.465  19.576  -6.258  1.00 22.69           C  
ATOM   4091  O   SER A 271      27.080  19.226  -7.388  1.00 20.87           O  
ATOM   4092  CB  SER A 271      25.819  20.623  -4.759  1.00 25.23           C  
ATOM   4093  OG  SER A 271      24.779  20.417  -3.846  1.00 30.93           O  
ATOM   4094  H   SER A 271      27.221  19.421  -3.014  1.00 25.83           H  
ATOM   4095  HA  SER A 271      25.893  18.503  -5.295  1.00 24.07           H  
ATOM   4096  HB2 SER A 271      25.403  21.008  -5.690  1.00 25.23           H  
ATOM   4097  HB3 SER A 271      26.517  21.351  -4.344  1.00 25.23           H  
ATOM   4098  HG  SER A 271      25.167  20.083  -3.034  1.00 30.93           H  
ATOM   4099  N   LEU A 272      28.595  20.260  -6.043  1.00 21.47           N  
ATOM   4100  CA  LEU A 272      29.535  20.553  -7.150  1.00 23.17           C  
ATOM   4101  C   LEU A 272      30.121  19.219  -7.686  1.00 23.54           C  
ATOM   4102  O   LEU A 272      30.271  19.058  -8.870  1.00 22.81           O  
ATOM   4103  CB  LEU A 272      30.704  21.433  -6.697  1.00 22.26           C  
ATOM   4104  CG  LEU A 272      31.717  21.760  -7.812  1.00 22.55           C  
ATOM   4105  CD1 LEU A 272      31.107  22.676  -8.850  1.00 17.98           C  
ATOM   4106  CD2 LEU A 272      32.921  22.432  -7.193  1.00 25.02           C  
ATOM   4107  H   LEU A 272      28.811  20.582  -5.110  1.00 21.47           H  
ATOM   4108  HA  LEU A 272      28.976  21.085  -7.920  1.00 23.17           H  
ATOM   4109  HB2 LEU A 272      31.232  20.915  -5.897  1.00 22.26           H  
ATOM   4110  HB3 LEU A 272      30.299  22.371  -6.317  1.00 22.26           H  
ATOM   4111  HG  LEU A 272      32.009  20.833  -8.306  1.00 22.55           H  
ATOM   4112 HD11 LEU A 272      30.807  23.611  -8.378  1.00 17.98           H  
ATOM   4113 HD12 LEU A 272      30.234  22.195  -9.291  1.00 17.98           H  
ATOM   4114 HD13 LEU A 272      31.841  22.881  -9.629  1.00 17.98           H  
ATOM   4115 HD21 LEU A 272      32.610  23.356  -6.704  1.00 25.02           H  
ATOM   4116 HD22 LEU A 272      33.650  22.660  -7.971  1.00 25.02           H  
ATOM   4117 HD23 LEU A 272      33.371  21.765  -6.457  1.00 25.02           H  
ATOM   4118  N   ARG A 273      30.432  18.284  -6.793  1.00 22.89           N  
ATOM   4119  CA  ARG A 273      30.942  16.998  -7.176  1.00 25.28           C  
ATOM   4120  C   ARG A 273      29.931  16.299  -8.131  1.00 27.61           C  
ATOM   4121  O   ARG A 273      30.280  15.868  -9.230  1.00 25.97           O  
ATOM   4122  CB  ARG A 273      31.195  16.190  -5.899  1.00 25.94           C  
ATOM   4123  CG  ARG A 273      31.914  14.866  -6.081  1.00 28.92           C  
ATOM   4124  CD  ARG A 273      30.978  13.801  -6.690  1.00 31.93           C  
ATOM   4125  NE  ARG A 273      31.543  12.455  -6.594  1.00 32.46           N  
ATOM   4126  CZ  ARG A 273      30.962  11.366  -7.101  1.00 35.29           C  
ATOM   4127  NH1 ARG A 273      29.786  11.479  -7.732  1.00 32.43           N  
ATOM   4128  NH2 ARG A 273      31.567  10.167  -6.998  1.00 32.53           N1+
ATOM   4129  H   ARG A 273      30.305  18.486  -5.812  1.00 22.89           H  
ATOM   4130  HA  ARG A 273      31.882  17.088  -7.721  1.00 25.28           H  
ATOM   4131  HB2 ARG A 273      30.229  15.984  -5.438  1.00 25.94           H  
ATOM   4132  HB3 ARG A 273      31.794  16.806  -5.228  1.00 25.94           H  
ATOM   4133  HG2 ARG A 273      32.266  14.516  -5.110  1.00 28.92           H  
ATOM   4134  HG3 ARG A 273      32.766  15.012  -6.745  1.00 28.92           H  
ATOM   4135  HD2 ARG A 273      30.811  14.039  -7.741  1.00 31.93           H  
ATOM   4136  HD3 ARG A 273      30.027  13.822  -6.157  1.00 31.93           H  
ATOM   4137  HE  ARG A 273      32.425  12.343  -6.115  1.00 32.46           H  
ATOM   4138 HH11 ARG A 273      29.348  10.662  -8.134  1.00 32.43           H  
ATOM   4139 HH12 ARG A 273      29.337  12.381  -7.806  1.00 32.43           H  
ATOM   4140 HH21 ARG A 273      31.134   9.347  -7.398  1.00 32.53           H  
ATOM   4141 HH22 ARG A 273      32.454  10.088  -6.521  1.00 32.53           H  
ATOM   4142  N   GLU A 274      28.663  16.247  -7.739  1.00 28.49           N  
ATOM   4143  CA  GLU A 274      27.640  15.617  -8.564  1.00 28.31           C  
ATOM   4144  C   GLU A 274      27.402  16.358  -9.888  1.00 26.84           C  
ATOM   4145  O   GLU A 274      26.978  15.773 -10.883  1.00 27.53           O  
ATOM   4146  CB  GLU A 274      26.339  15.535  -7.761  1.00 29.08           C  
ATOM   4147  CG  GLU A 274      26.428  14.521  -6.658  1.00 32.48           C  
ATOM   4148  CD  GLU A 274      26.353  13.100  -7.183  1.00 34.69           C  
ATOM   4149  OE1 GLU A 274      25.273  12.459  -7.039  1.00 34.26           O  
ATOM   4150  OE2 GLU A 274      27.367  12.628  -7.751  1.00 35.53           O1-
ATOM   4151  H   GLU A 274      28.402  16.652  -6.851  1.00 28.49           H  
ATOM   4152  HA  GLU A 274      27.991  14.619  -8.829  1.00 28.31           H  
ATOM   4153  HB2 GLU A 274      25.527  15.256  -8.432  1.00 29.08           H  
ATOM   4154  HB3 GLU A 274      26.131  16.512  -7.326  1.00 29.08           H  
ATOM   4155  HG2 GLU A 274      25.604  14.683  -5.964  1.00 32.48           H  
ATOM   4156  HG3 GLU A 274      27.375  14.653  -6.135  1.00 32.48           H  
ATOM   4157  N   SER A 275      27.670  17.644  -9.919  1.00 24.49           N  
ATOM   4158  CA  SER A 275      27.417  18.349 -11.154  1.00 25.14           C  
ATOM   4159  C   SER A 275      28.583  18.084 -12.110  1.00 24.97           C  
ATOM   4160  O   SER A 275      28.418  18.136 -13.320  1.00 23.93           O  
ATOM   4161  CB  SER A 275      27.234  19.841 -10.880  1.00 24.98           C  
ATOM   4162  OG  SER A 275      28.496  20.484 -10.884  1.00 30.60           O  
ATOM   4163  H   SER A 275      28.039  18.122  -9.109  1.00 24.49           H  
ATOM   4164  HA  SER A 275      26.496  17.994 -11.616  1.00 25.14           H  
ATOM   4165  HB2 SER A 275      26.762  19.976  -9.907  1.00 24.98           H  
ATOM   4166  HB3 SER A 275      26.602  20.277 -11.654  1.00 24.98           H  
ATOM   4167  HG  SER A 275      29.029  20.081 -10.195  1.00 30.60           H  
ATOM   4168  N   LEU A 276      29.759  17.787 -11.538  1.00 24.89           N  
ATOM   4169  CA  LEU A 276      30.960  17.465 -12.308  1.00 24.19           C  
ATOM   4170  C   LEU A 276      30.827  16.026 -12.815  1.00 23.65           C  
ATOM   4171  O   LEU A 276      31.243  15.707 -13.917  1.00 23.77           O  
ATOM   4172  CB  LEU A 276      32.225  17.627 -11.446  1.00 22.96           C  
ATOM   4173  CG  LEU A 276      32.664  19.079 -11.331  1.00 22.72           C  
ATOM   4174  CD1 LEU A 276      33.757  19.142 -10.326  1.00 22.27           C  
ATOM   4175  CD2 LEU A 276      33.116  19.618 -12.702  1.00 21.55           C  
ATOM   4176  H   LEU A 276      29.818  17.786 -10.530  1.00 24.89           H  
ATOM   4177  HA  LEU A 276      31.056  18.150 -13.150  1.00 24.19           H  
ATOM   4178  HB2 LEU A 276      33.033  17.051 -11.898  1.00 22.96           H  
ATOM   4179  HB3 LEU A 276      32.020  17.243 -10.447  1.00 22.96           H  
ATOM   4180  HG  LEU A 276      31.835  19.709 -11.007  1.00 22.72           H  
ATOM   4181 HD11 LEU A 276      34.585  18.512 -10.650  1.00 22.27           H  
ATOM   4182 HD12 LEU A 276      33.387  18.788  -9.364  1.00 22.27           H  
ATOM   4183 HD13 LEU A 276      34.101  20.172 -10.227  1.00 22.27           H  
ATOM   4184 HD21 LEU A 276      33.948  19.019 -13.072  1.00 21.55           H  
ATOM   4185 HD22 LEU A 276      33.433  20.656 -12.598  1.00 21.55           H  
ATOM   4186 HD23 LEU A 276      32.286  19.561 -13.406  1.00 21.55           H  
ATOM   4187  N   ALA A 277      30.241  15.175 -11.986  1.00 23.45           N  
ATOM   4188  CA  ALA A 277      29.966  13.798 -12.341  1.00 23.67           C  
ATOM   4189  C   ALA A 277      29.020  13.813 -13.554  1.00 25.09           C  
ATOM   4190  O   ALA A 277      29.202  13.076 -14.526  1.00 24.31           O  
ATOM   4191  CB  ALA A 277      29.294  13.113 -11.188  1.00 21.11           C  
ATOM   4192  H   ALA A 277      29.975  15.500 -11.068  1.00 23.45           H  
ATOM   4193  HA  ALA A 277      30.887  13.266 -12.579  1.00 23.67           H  
ATOM   4194  HB1 ALA A 277      28.371  13.637 -10.942  1.00 21.11           H  
ATOM   4195  HB2 ALA A 277      29.958  13.121 -10.324  1.00 21.11           H  
ATOM   4196  HB3 ALA A 277      29.065  12.083 -11.461  1.00 21.11           H  
ATOM   4197  N   LEU A 278      28.026  14.695 -13.501  1.00 25.43           N  
ATOM   4198  CA  LEU A 278      27.041  14.806 -14.562  1.00 25.96           C  
ATOM   4199  C   LEU A 278      27.581  15.140 -15.924  1.00 25.60           C  
ATOM   4200  O   LEU A 278      27.152  14.552 -16.917  1.00 27.39           O  
ATOM   4201  CB  LEU A 278      25.973  15.846 -14.185  1.00 28.30           C  
ATOM   4202  CG  LEU A 278      24.634  15.300 -13.665  1.00 32.72           C  
ATOM   4203  CD1 LEU A 278      24.826  14.019 -12.855  1.00 33.40           C  
ATOM   4204  CD2 LEU A 278      23.952  16.384 -12.847  1.00 32.53           C  
ATOM   4205  H   LEU A 278      27.954  15.305 -12.699  1.00 25.43           H  
ATOM   4206  HA  LEU A 278      26.622  13.803 -14.647  1.00 25.96           H  
ATOM   4207  HB2 LEU A 278      25.764  16.443 -15.073  1.00 28.30           H  
ATOM   4208  HB3 LEU A 278      26.393  16.485 -13.409  1.00 28.30           H  
ATOM   4209  HG  LEU A 278      23.999  15.034 -14.510  1.00 32.72           H  
ATOM   4210 HD11 LEU A 278      25.457  14.227 -11.991  1.00 33.40           H  
ATOM   4211 HD12 LEU A 278      25.302  13.262 -13.479  1.00 33.40           H  
ATOM   4212 HD13 LEU A 278      23.856  13.654 -12.517  1.00 33.40           H  
ATOM   4213 HD21 LEU A 278      24.584  16.653 -12.001  1.00 32.53           H  
ATOM   4214 HD22 LEU A 278      22.994  16.015 -12.482  1.00 32.53           H  
ATOM   4215 HD23 LEU A 278      23.789  17.262 -13.472  1.00 32.53           H  
ATOM   4216  N   ILE A 279      28.450  16.140 -15.997  1.00 24.68           N  
ATOM   4217  CA  ILE A 279      29.014  16.531 -17.267  1.00 24.18           C  
ATOM   4218  C   ILE A 279      30.054  15.452 -17.677  1.00 27.26           C  
ATOM   4219  O   ILE A 279      30.289  15.236 -18.867  1.00 27.61           O  
ATOM   4220  CB  ILE A 279      29.649  17.949 -17.169  1.00 25.30           C  
ATOM   4221  CG1 ILE A 279      30.051  18.431 -18.546  1.00 24.01           C  
ATOM   4222  CG2 ILE A 279      30.854  17.964 -16.207  1.00 22.95           C  
ATOM   4223  CD1 ILE A 279      30.263  19.944 -18.597  1.00 28.71           C  
ATOM   4224  H   ILE A 279      28.719  16.632 -15.157  1.00 24.68           H  
ATOM   4225  HA  ILE A 279      28.240  16.592 -18.032  1.00 24.18           H  
ATOM   4226  HB  ILE A 279      28.902  18.630 -16.761  1.00 25.30           H  
ATOM   4227 HG12 ILE A 279      29.266  18.164 -19.253  1.00 24.01           H  
ATOM   4228 HG13 ILE A 279      30.980  17.938 -18.832  1.00 24.01           H  
ATOM   4229 HG21 ILE A 279      31.626  17.292 -16.582  1.00 22.95           H  
ATOM   4230 HG22 ILE A 279      30.534  17.634 -15.219  1.00 22.95           H  
ATOM   4231 HG23 ILE A 279      31.253  18.976 -16.141  1.00 22.95           H  
ATOM   4232 HD11 ILE A 279      29.340  20.450 -18.313  1.00 28.71           H  
ATOM   4233 HD12 ILE A 279      30.542  20.238 -19.609  1.00 28.71           H  
ATOM   4234 HD13 ILE A 279      31.058  20.223 -17.905  1.00 28.71           H  
ATOM   4235  N   ALA A 280      30.648  14.756 -16.701  1.00 26.02           N  
ATOM   4236  CA  ALA A 280      31.589  13.706 -17.034  1.00 27.93           C  
ATOM   4237  C   ALA A 280      30.874  12.524 -17.713  1.00 29.06           C  
ATOM   4238  O   ALA A 280      31.456  11.856 -18.564  1.00 29.81           O  
ATOM   4239  CB  ALA A 280      32.307  13.228 -15.815  1.00 26.25           C  
ATOM   4240  H   ALA A 280      30.441  14.962 -15.734  1.00 26.02           H  
ATOM   4241  HA  ALA A 280      32.317  14.124 -17.730  1.00 27.93           H  
ATOM   4242  HB1 ALA A 280      31.588  12.808 -15.111  1.00 26.25           H  
ATOM   4243  HB2 ALA A 280      32.826  14.065 -15.348  1.00 26.25           H  
ATOM   4244  HB3 ALA A 280      33.030  12.463 -16.096  1.00 26.25           H  
ATOM   4245  N   GLU A 281      29.629  12.260 -17.311  1.00 30.33           N  
ATOM   4246  CA  GLU A 281      28.804  11.184 -17.889  1.00 29.39           C  
ATOM   4247  C   GLU A 281      28.338  11.590 -19.279  1.00 29.97           C  
ATOM   4248  O   GLU A 281      28.350  10.783 -20.182  1.00 32.00           O  
ATOM   4249  CB  GLU A 281      27.590  10.919 -17.025  1.00 29.74           C  
ATOM   4250  CG  GLU A 281      27.857  10.006 -15.863  1.00 33.01           C  
ATOM   4251  CD  GLU A 281      26.763  10.083 -14.791  1.00 34.75           C  
ATOM   4252  OE1 GLU A 281      25.590  10.275 -15.164  1.00 39.84           O  
ATOM   4253  OE2 GLU A 281      27.064   9.942 -13.587  1.00 35.69           O1-
ATOM   4254  H   GLU A 281      29.232  12.826 -16.574  1.00 30.33           H  
ATOM   4255  HA  GLU A 281      29.409  10.279 -17.943  1.00 29.39           H  
ATOM   4256  HB2 GLU A 281      26.818  10.466 -17.647  1.00 29.74           H  
ATOM   4257  HB3 GLU A 281      27.230  11.872 -16.637  1.00 29.74           H  
ATOM   4258  HG2 GLU A 281      28.809  10.285 -15.411  1.00 33.01           H  
ATOM   4259  HG3 GLU A 281      27.915   8.981 -16.230  1.00 33.01           H  
ATOM   4260  N   GLN A 282      27.955  12.847 -19.457  1.00 28.85           N  
ATOM   4261  CA  GLN A 282      27.533  13.339 -20.758  1.00 29.12           C  
ATOM   4262  C   GLN A 282      28.724  13.538 -21.719  1.00 31.58           C  
ATOM   4263  O   GLN A 282      28.646  13.167 -22.885  1.00 33.13           O  
ATOM   4264  CB  GLN A 282      26.810  14.675 -20.592  1.00 27.93           C  
ATOM   4265  CG  GLN A 282      26.327  15.319 -21.861  1.00 27.32           C  
ATOM   4266  CD  GLN A 282      25.889  16.756 -21.646  1.00 31.52           C  
ATOM   4267  NE2 GLN A 282      26.106  17.325 -20.556  1.00 35.17           N  
ATOM   4268  OE1 GLN A 282      25.295  17.375 -22.682  1.00 28.23           O  
ATOM   4269  H   GLN A 282      27.957  13.478 -18.669  1.00 28.85           H  
ATOM   4270  HA  GLN A 282      26.869  12.589 -21.188  1.00 29.12           H  
ATOM   4271  HB2 GLN A 282      27.496  15.368 -20.105  1.00 27.93           H  
ATOM   4272  HB3 GLN A 282      25.944  14.509 -19.950  1.00 27.93           H  
ATOM   4273  HG2 GLN A 282      25.481  14.748 -22.244  1.00 27.32           H  
ATOM   4274  HG3 GLN A 282      27.136  15.304 -22.592  1.00 27.32           H  
ATOM   4275 HE21 GLN A 282      25.832  18.289 -20.426  1.00 35.17           H  
ATOM   4276 HE22 GLN A 282      26.555  16.822 -19.804  1.00 35.17           H  
ATOM   4277  N   GLY A 283      29.801  14.170 -21.237  1.00 31.96           N  
ATOM   4278  CA  GLY A 283      30.963  14.408 -22.057  1.00 29.34           C  
ATOM   4279  C   GLY A 283      30.984  15.822 -22.542  1.00 31.22           C  
ATOM   4280  O   GLY A 283      29.955  16.315 -23.043  1.00 32.46           O  
ATOM   4281  H   GLY A 283      29.800  14.487 -20.278  1.00 31.96           H  
ATOM   4282  HA2 GLY A 283      30.940  13.735 -22.914  1.00 29.34           H  
ATOM   4283  HA3 GLY A 283      31.861  14.217 -21.470  1.00 29.34           H  
ATOM   4284  N   LEU A 284      32.126  16.496 -22.420  1.00 30.84           N  
ATOM   4285  CA  LEU A 284      32.204  17.884 -22.881  1.00 33.20           C  
ATOM   4286  C   LEU A 284      31.735  18.140 -24.318  1.00 34.25           C  
ATOM   4287  O   LEU A 284      31.074  19.140 -24.611  1.00 33.97           O  
ATOM   4288  CB  LEU A 284      33.627  18.399 -22.786  1.00 33.82           C  
ATOM   4289  CG  LEU A 284      34.184  18.722 -21.427  1.00 34.36           C  
ATOM   4290  CD1 LEU A 284      35.696  18.775 -21.600  1.00 33.76           C  
ATOM   4291  CD2 LEU A 284      33.603  20.058 -20.898  1.00 31.76           C  
ATOM   4292  H   LEU A 284      32.936  16.052 -22.011  1.00 30.84           H  
ATOM   4293  HA  LEU A 284      31.517  18.407 -22.217  1.00 33.20           H  
ATOM   4294  HB2 LEU A 284      33.679  19.311 -23.380  1.00 33.82           H  
ATOM   4295  HB3 LEU A 284      34.274  17.640 -23.227  1.00 33.82           H  
ATOM   4296  HG  LEU A 284      33.912  17.972 -20.684  1.00 34.36           H  
ATOM   4297 HD11 LEU A 284      35.950  19.529 -22.345  1.00 33.76           H  
ATOM   4298 HD12 LEU A 284      36.058  17.801 -21.930  1.00 33.76           H  
ATOM   4299 HD13 LEU A 284      36.162  19.033 -20.649  1.00 33.76           H  
ATOM   4300 HD21 LEU A 284      33.840  20.859 -21.598  1.00 31.76           H  
ATOM   4301 HD22 LEU A 284      34.040  20.284 -19.925  1.00 31.76           H  
ATOM   4302 HD23 LEU A 284      32.521  19.970 -20.799  1.00 31.76           H  
ATOM   4303  N   GLU A 285      32.121  17.250 -25.224  1.00 35.91           N  
ATOM   4304  CA  GLU A 285      31.756  17.384 -26.633  1.00 36.13           C  
ATOM   4305  C   GLU A 285      30.235  17.350 -26.839  1.00 33.20           C  
ATOM   4306  O   GLU A 285      29.682  18.140 -27.617  1.00 29.69           O  
ATOM   4307  CB  GLU A 285      32.516  16.315 -27.440  1.00 39.51           C  
ATOM   4308  CG  GLU A 285      34.053  16.503 -27.257  1.00 44.33           C  
ATOM   4309  CD  GLU A 285      34.918  15.408 -27.882  1.00 46.80           C  
ATOM   4310  OE1 GLU A 285      34.813  14.239 -27.439  1.00 46.84           O  
ATOM   4311  OE2 GLU A 285      35.712  15.731 -28.813  1.00 49.23           O1-
ATOM   4312  H   GLU A 285      32.680  16.461 -24.933  1.00 35.91           H  
ATOM   4313  HA  GLU A 285      32.056  18.364 -27.004  1.00 36.13           H  
ATOM   4314  HB2 GLU A 285      32.263  16.412 -28.496  1.00 39.51           H  
ATOM   4315  HB3 GLU A 285      32.229  15.324 -27.087  1.00 39.51           H  
ATOM   4316  HG2 GLU A 285      34.265  16.532 -26.188  1.00 44.33           H  
ATOM   4317  HG3 GLU A 285      34.333  17.454 -27.709  1.00 44.33           H  
ATOM   4318  N   ASN A 286      29.537  16.468 -26.145  1.00 31.99           N  
ATOM   4319  CA  ASN A 286      28.068  16.524 -26.278  1.00 34.02           C  
ATOM   4320  C   ASN A 286      27.514  17.812 -25.619  1.00 33.67           C  
ATOM   4321  O   ASN A 286      26.729  18.534 -26.228  1.00 33.55           O  
ATOM   4322  CB  ASN A 286      27.413  15.296 -25.667  1.00 34.40           C  
ATOM   4323  CG  ASN A 286      27.831  14.023 -26.377  1.00 35.01           C  
ATOM   4324  OD1 ASN A 286      27.929  13.990 -27.606  1.00 37.22           O  
ATOM   4325  ND2 ASN A 286      28.082  12.977 -25.616  1.00 38.22           N  
ATOM   4326  H   ASN A 286      29.988  15.787 -25.551  1.00 31.99           H  
ATOM   4327  HA  ASN A 286      27.828  16.541 -27.341  1.00 34.02           H  
ATOM   4328  HB2 ASN A 286      26.330  15.401 -25.739  1.00 34.40           H  
ATOM   4329  HB3 ASN A 286      27.702  15.227 -24.618  1.00 34.40           H  
ATOM   4330 HD21 ASN A 286      28.367  12.104 -26.036  1.00 38.22           H  
ATOM   4331 HD22 ASN A 286      27.989  13.048 -24.613  1.00 38.22           H  
ATOM   4332  N   SER A 287      27.956  18.135 -24.404  1.00 33.46           N  
ATOM   4333  CA  SER A 287      27.460  19.342 -23.786  1.00 33.30           C  
ATOM   4334  C   SER A 287      27.673  20.523 -24.717  1.00 34.82           C  
ATOM   4335  O   SER A 287      26.810  21.414 -24.777  1.00 34.39           O  
ATOM   4336  CB  SER A 287      28.129  19.614 -22.437  1.00 33.44           C  
ATOM   4337  OG  SER A 287      27.672  20.853 -21.909  1.00 30.63           O  
ATOM   4338  H   SER A 287      28.624  17.548 -23.925  1.00 33.46           H  
ATOM   4339  HA  SER A 287      26.395  19.204 -23.602  1.00 33.30           H  
ATOM   4340  HB2 SER A 287      29.210  19.656 -22.572  1.00 33.44           H  
ATOM   4341  HB3 SER A 287      27.880  18.812 -21.742  1.00 33.44           H  
ATOM   4342  HG  SER A 287      28.437  21.423 -21.803  1.00 30.63           H  
ATOM   4343  N   TRP A 288      28.814  20.555 -25.421  1.00 34.94           N  
ATOM   4344  CA  TRP A 288      29.110  21.645 -26.382  1.00 36.21           C  
ATOM   4345  C   TRP A 288      28.127  21.628 -27.569  1.00 35.39           C  
ATOM   4346  O   TRP A 288      27.717  22.660 -28.096  1.00 34.77           O  
ATOM   4347  CB  TRP A 288      30.522  21.511 -26.964  1.00 38.40           C  
ATOM   4348  CG  TRP A 288      31.596  21.706 -25.973  1.00 42.68           C  
ATOM   4349  CD1 TRP A 288      31.479  22.293 -24.729  1.00 42.55           C  
ATOM   4350  CD2 TRP A 288      32.959  21.302 -26.102  1.00 43.22           C  
ATOM   4351  NE1 TRP A 288      32.681  22.265 -24.087  1.00 43.49           N  
ATOM   4352  CE2 TRP A 288      33.614  21.665 -24.897  1.00 44.37           C  
ATOM   4353  CE3 TRP A 288      33.698  20.664 -27.118  1.00 43.45           C  
ATOM   4354  CZ2 TRP A 288      34.985  21.409 -24.675  1.00 43.97           C  
ATOM   4355  CZ3 TRP A 288      35.061  20.410 -26.903  1.00 42.21           C  
ATOM   4356  CH2 TRP A 288      35.688  20.784 -25.687  1.00 43.90           C  
ATOM   4357  H   TRP A 288      29.491  19.816 -25.293  1.00 34.94           H  
ATOM   4358  HA  TRP A 288      29.017  22.575 -25.822  1.00 36.21           H  
ATOM   4359  HB2 TRP A 288      30.641  22.256 -27.751  1.00 38.40           H  
ATOM   4360  HB3 TRP A 288      30.625  20.513 -27.390  1.00 38.40           H  
ATOM   4361  HD1 TRP A 288      30.570  22.712 -24.324  1.00 42.55           H  
ATOM   4362  HE1 TRP A 288      32.858  22.628 -23.161  1.00 43.49           H  
ATOM   4363  HE3 TRP A 288      33.224  20.376 -28.045  1.00 43.45           H  
ATOM   4364  HZ2 TRP A 288      35.465  21.691 -23.750  1.00 43.97           H  
ATOM   4365  HZ3 TRP A 288      35.640  19.923 -27.674  1.00 42.21           H  
ATOM   4366  HH2 TRP A 288      36.739  20.576 -25.549  1.00 43.90           H  
ATOM   4367  N   ARG A 289      27.778  20.433 -27.995  1.00 35.61           N  
ATOM   4368  CA  ARG A 289      26.858  20.268 -29.098  1.00 38.81           C  
ATOM   4369  C   ARG A 289      25.429  20.674 -28.651  1.00 37.14           C  
ATOM   4370  O   ARG A 289      24.743  21.384 -29.369  1.00 36.33           O  
ATOM   4371  CB  ARG A 289      26.920  18.810 -29.561  1.00 41.11           C  
ATOM   4372  CG  ARG A 289      26.210  18.497 -30.830  1.00 45.67           C  
ATOM   4373  CD  ARG A 289      25.903  17.028 -30.801  1.00 50.44           C  
ATOM   4374  NE  ARG A 289      25.144  16.620 -31.968  1.00 55.73           N  
ATOM   4375  CZ  ARG A 289      24.308  15.581 -31.991  1.00 58.73           C  
ATOM   4376  NH1 ARG A 289      24.129  14.848 -30.886  1.00 58.87           N  
ATOM   4377  NH2 ARG A 289      23.657  15.272 -33.121  1.00 57.92           N1+
ATOM   4378  H   ARG A 289      28.160  19.615 -27.543  1.00 35.61           H  
ATOM   4379  HA  ARG A 289      27.131  20.912 -29.934  1.00 38.81           H  
ATOM   4380  HB2 ARG A 289      26.486  18.192 -28.775  1.00 41.11           H  
ATOM   4381  HB3 ARG A 289      27.969  18.546 -29.692  1.00 41.11           H  
ATOM   4382  HG2 ARG A 289      26.846  18.731 -31.684  1.00 45.67           H  
ATOM   4383  HG3 ARG A 289      25.287  19.073 -30.896  1.00 45.67           H  
ATOM   4384  HD2 ARG A 289      25.323  16.805 -29.906  1.00 50.44           H  
ATOM   4385  HD3 ARG A 289      26.840  16.471 -30.775  1.00 50.44           H  
ATOM   4386  HE  ARG A 289      25.256  17.156 -32.816  1.00 55.73           H  
ATOM   4387 HH11 ARG A 289      23.501  14.057 -30.901  1.00 58.87           H  
ATOM   4388 HH12 ARG A 289      24.622  15.085 -30.037  1.00 58.87           H  
ATOM   4389 HH21 ARG A 289      23.028  14.482 -33.141  1.00 57.92           H  
ATOM   4390 HH22 ARG A 289      23.796  15.829 -33.952  1.00 57.92           H  
ATOM   4391  N   GLN A 290      25.010  20.231 -27.464  1.00 35.21           N  
ATOM   4392  CA  GLN A 290      23.700  20.577 -26.926  1.00 35.27           C  
ATOM   4393  C   GLN A 290      23.472  22.106 -26.892  1.00 34.84           C  
ATOM   4394  O   GLN A 290      22.489  22.612 -27.446  1.00 33.70           O  
ATOM   4395  CB  GLN A 290      23.536  19.996 -25.507  1.00 35.72           C  
ATOM   4396  CG  GLN A 290      22.200  20.344 -24.832  1.00 38.68           C  
ATOM   4397  CD  GLN A 290      22.121  19.931 -23.338  1.00 40.08           C  
ATOM   4398  OE1 GLN A 290      22.949  19.159 -22.845  1.00 39.88           O  
ATOM   4399  NE2 GLN A 290      21.102  20.442 -22.629  1.00 37.34           N  
ATOM   4400  H   GLN A 290      25.620  19.637 -26.921  1.00 35.21           H  
ATOM   4401  HA  GLN A 290      22.953  20.143 -27.590  1.00 35.27           H  
ATOM   4402  HB2 GLN A 290      24.344  20.382 -24.885  1.00 35.72           H  
ATOM   4403  HB3 GLN A 290      23.613  18.911 -25.571  1.00 35.72           H  
ATOM   4404  HG2 GLN A 290      21.401  19.835 -25.371  1.00 38.68           H  
ATOM   4405  HG3 GLN A 290      22.053  21.422 -24.898  1.00 38.68           H  
ATOM   4406 HE21 GLN A 290      20.992  20.198 -21.655  1.00 37.34           H  
ATOM   4407 HE22 GLN A 290      20.446  21.071 -23.069  1.00 37.34           H  
ATOM   4408  N   HIS A 291      24.390  22.839 -26.264  1.00 33.69           N  
ATOM   4409  CA  HIS A 291      24.255  24.282 -26.156  1.00 34.26           C  
ATOM   4410  C   HIS A 291      24.266  25.003 -27.490  1.00 35.73           C  
ATOM   4411  O   HIS A 291      23.552  25.983 -27.661  1.00 35.06           O  
ATOM   4412  CB  HIS A 291      25.367  24.886 -25.258  1.00 32.66           C  
ATOM   4413  CG  HIS A 291      25.254  24.517 -23.810  1.00 29.33           C  
ATOM   4414  ND1 HIS A 291      25.724  23.321 -23.303  1.00 31.70           N  
ATOM   4415  CD2 HIS A 291      24.674  25.158 -22.774  1.00 27.27           C  
ATOM   4416  CE1 HIS A 291      25.433  23.236 -22.019  1.00 28.52           C  
ATOM   4417  NE2 HIS A 291      24.796  24.339 -21.674  1.00 30.64           N  
ATOM   4418  H   HIS A 291      25.194  22.384 -25.856  1.00 33.69           H  
ATOM   4419  HA  HIS A 291      23.274  24.436 -25.705  1.00 34.26           H  
ATOM   4420  HB2 HIS A 291      25.320  25.972 -25.339  1.00 32.66           H  
ATOM   4421  HB3 HIS A 291      26.331  24.536 -25.626  1.00 32.66           H  
ATOM   4422  HD1 HIS A 291      26.250  22.569 -23.872  1.00 31.70           H  
ATOM   4423  HD2 HIS A 291      24.203  26.130 -22.802  1.00 27.27           H  
ATOM   4424  HE1 HIS A 291      25.673  22.410 -21.366  1.00 28.52           H  
ATOM   4425  N   ARG A 292      25.099  24.537 -28.422  1.00 37.93           N  
ATOM   4426  CA  ARG A 292      25.218  25.179 -29.739  1.00 40.19           C  
ATOM   4427  C   ARG A 292      23.876  25.029 -30.463  1.00 39.05           C  
ATOM   4428  O   ARG A 292      23.324  25.993 -31.008  1.00 38.43           O  
ATOM   4429  CB  ARG A 292      26.338  24.501 -30.551  1.00 43.48           C  
ATOM   4430  CG  ARG A 292      26.757  25.256 -31.800  1.00 47.87           C  
ATOM   4431  CD  ARG A 292      27.664  24.390 -32.694  1.00 53.42           C  
ATOM   4432  NE  ARG A 292      26.913  23.763 -33.787  1.00 56.37           N  
ATOM   4433  CZ  ARG A 292      26.733  22.449 -33.937  1.00 57.69           C  
ATOM   4434  NH1 ARG A 292      27.258  21.594 -33.058  1.00 58.53           N  
ATOM   4435  NH2 ARG A 292      26.012  21.989 -34.964  1.00 57.28           N1+
ATOM   4436  H   ARG A 292      25.662  23.723 -28.218  1.00 37.93           H  
ATOM   4437  HA  ARG A 292      25.467  26.234 -29.627  1.00 40.19           H  
ATOM   4438  HB2 ARG A 292      25.990  23.513 -30.851  1.00 43.48           H  
ATOM   4439  HB3 ARG A 292      27.211  24.398 -29.907  1.00 43.48           H  
ATOM   4440  HG2 ARG A 292      27.300  26.155 -31.507  1.00 47.87           H  
ATOM   4441  HG3 ARG A 292      25.866  25.536 -32.362  1.00 47.87           H  
ATOM   4442  HD2 ARG A 292      28.118  23.609 -32.084  1.00 53.42           H  
ATOM   4443  HD3 ARG A 292      28.446  25.020 -33.119  1.00 53.42           H  
ATOM   4444  HE  ARG A 292      26.501  24.372 -34.479  1.00 56.37           H  
ATOM   4445 HH11 ARG A 292      27.110  20.601 -33.169  1.00 58.53           H  
ATOM   4446 HH12 ARG A 292      27.803  21.940 -32.281  1.00 58.53           H  
ATOM   4447 HH21 ARG A 292      25.866  20.996 -35.073  1.00 57.28           H  
ATOM   4448 HH22 ARG A 292      25.614  22.635 -35.631  1.00 57.28           H  
ATOM   4449  N   GLU A 293      23.364  23.806 -30.445  1.00 37.36           N  
ATOM   4450  CA  GLU A 293      22.072  23.492 -31.051  1.00 40.18           C  
ATOM   4451  C   GLU A 293      20.887  24.275 -30.423  1.00 39.26           C  
ATOM   4452  O   GLU A 293      20.025  24.796 -31.143  1.00 38.24           O  
ATOM   4453  CB  GLU A 293      21.826  21.975 -30.982  1.00 39.60           C  
ATOM   4454  CG  GLU A 293      22.581  21.253 -32.085  1.00 42.68           C  
ATOM   4455  CD  GLU A 293      22.632  19.756 -31.894  1.00 45.22           C  
ATOM   4456  OE1 GLU A 293      23.272  19.074 -32.724  1.00 45.40           O  
ATOM   4457  OE2 GLU A 293      22.044  19.259 -30.913  1.00 48.94           O1-
ATOM   4458  H   GLU A 293      23.885  23.066 -29.997  1.00 37.36           H  
ATOM   4459  HA  GLU A 293      22.119  23.814 -32.091  1.00 40.18           H  
ATOM   4460  HB2 GLU A 293      20.759  21.781 -31.094  1.00 39.60           H  
ATOM   4461  HB3 GLU A 293      22.164  21.602 -30.015  1.00 39.60           H  
ATOM   4462  HG2 GLU A 293      23.602  21.633 -32.111  1.00 42.68           H  
ATOM   4463  HG3 GLU A 293      22.090  21.464 -33.035  1.00 42.68           H  
ATOM   4464  N   ALA A 294      20.856  24.376 -29.096  1.00 38.17           N  
ATOM   4465  CA  ALA A 294      19.785  25.112 -28.468  1.00 37.27           C  
ATOM   4466  C   ALA A 294      19.936  26.572 -28.834  1.00 37.89           C  
ATOM   4467  O   ALA A 294      18.978  27.207 -29.244  1.00 39.51           O  
ATOM   4468  CB  ALA A 294      19.821  24.929 -26.986  1.00 36.72           C  
ATOM   4469  H   ALA A 294      21.575  23.942 -28.534  1.00 38.17           H  
ATOM   4470  HA  ALA A 294      18.822  24.742 -28.819  1.00 37.27           H  
ATOM   4471  HB1 ALA A 294      20.774  25.290 -26.598  1.00 36.72           H  
ATOM   4472  HB2 ALA A 294      19.709  23.871 -26.748  1.00 36.72           H  
ATOM   4473  HB3 ALA A 294      19.007  25.493 -26.530  1.00 36.72           H  
ATOM   4474  N   ALA A 295      21.143  27.110 -28.728  1.00 36.94           N  
ATOM   4475  CA  ALA A 295      21.335  28.509 -29.061  1.00 36.43           C  
ATOM   4476  C   ALA A 295      20.894  28.781 -30.505  1.00 37.69           C  
ATOM   4477  O   ALA A 295      20.324  29.826 -30.799  1.00 37.81           O  
ATOM   4478  CB  ALA A 295      22.803  28.910 -28.841  1.00 34.20           C  
ATOM   4479  H   ALA A 295      21.924  26.550 -28.417  1.00 36.94           H  
ATOM   4480  HA  ALA A 295      20.716  29.118 -28.403  1.00 36.43           H  
ATOM   4481  HB1 ALA A 295      23.444  28.313 -29.490  1.00 34.20           H  
ATOM   4482  HB2 ALA A 295      23.076  28.735 -27.800  1.00 34.20           H  
ATOM   4483  HB3 ALA A 295      22.930  29.967 -29.077  1.00 34.20           H  
ATOM   4484  N   ALA A 296      21.167  27.850 -31.414  1.00 39.19           N  
ATOM   4485  CA  ALA A 296      20.745  28.018 -32.808  1.00 39.89           C  
ATOM   4486  C   ALA A 296      19.206  28.051 -32.908  1.00 40.69           C  
ATOM   4487  O   ALA A 296      18.642  28.933 -33.557  1.00 41.35           O  
ATOM   4488  CB  ALA A 296      21.294  26.891 -33.660  1.00 37.25           C  
ATOM   4489  H   ALA A 296      21.671  27.018 -31.141  1.00 39.19           H  
ATOM   4490  HA  ALA A 296      21.139  28.966 -33.175  1.00 39.89           H  
ATOM   4491  HB1 ALA A 296      20.904  25.939 -33.299  1.00 37.25           H  
ATOM   4492  HB2 ALA A 296      22.382  26.885 -33.597  1.00 37.25           H  
ATOM   4493  HB3 ALA A 296      20.990  27.038 -34.696  1.00 37.25           H  
ATOM   4494  N   TYR A 297      18.538  27.086 -32.269  1.00 41.49           N  
ATOM   4495  CA  TYR A 297      17.082  27.017 -32.264  1.00 41.83           C  
ATOM   4496  C   TYR A 297      16.499  28.322 -31.699  1.00 42.34           C  
ATOM   4497  O   TYR A 297      15.623  28.939 -32.310  1.00 41.27           O  
ATOM   4498  CB  TYR A 297      16.641  25.821 -31.427  1.00 44.37           C  
ATOM   4499  CG  TYR A 297      15.142  25.515 -31.460  1.00 51.24           C  
ATOM   4500  CD1 TYR A 297      14.426  25.452 -32.674  1.00 52.59           C  
ATOM   4501  CD2 TYR A 297      14.455  25.188 -30.288  1.00 52.21           C  
ATOM   4502  CE1 TYR A 297      13.072  25.054 -32.707  1.00 51.93           C  
ATOM   4503  CE2 TYR A 297      13.113  24.791 -30.316  1.00 53.35           C  
ATOM   4504  CZ  TYR A 297      12.432  24.718 -31.525  1.00 53.07           C  
ATOM   4505  OH  TYR A 297      11.145  24.230 -31.528  1.00 53.71           O  
ATOM   4506  H   TYR A 297      19.061  26.379 -31.772  1.00 41.49           H  
ATOM   4507  HA  TYR A 297      16.714  26.892 -33.282  1.00 41.83           H  
ATOM   4508  HB2 TYR A 297      16.923  26.013 -30.392  1.00 44.37           H  
ATOM   4509  HB3 TYR A 297      17.172  24.941 -31.791  1.00 44.37           H  
ATOM   4510  HD1 TYR A 297      14.924  25.713 -33.596  1.00 52.59           H  
ATOM   4511  HD2 TYR A 297      14.970  25.243 -29.340  1.00 52.21           H  
ATOM   4512  HE1 TYR A 297      12.540  25.012 -33.646  1.00 51.93           H  
ATOM   4513  HE2 TYR A 297      12.606  24.541 -29.396  1.00 53.35           H  
ATOM   4514  HH  TYR A 297      10.649  24.388 -30.721  1.00 53.71           H  
ATOM   4515  N   LEU A 298      17.011  28.761 -30.548  1.00 41.75           N  
ATOM   4516  CA  LEU A 298      16.531  29.991 -29.932  1.00 42.23           C  
ATOM   4517  C   LEU A 298      16.695  31.218 -30.825  1.00 44.31           C  
ATOM   4518  O   LEU A 298      15.842  32.112 -30.847  1.00 44.69           O  
ATOM   4519  CB  LEU A 298      17.262  30.238 -28.614  1.00 40.90           C  
ATOM   4520  CG  LEU A 298      17.088  31.578 -27.889  1.00 39.73           C  
ATOM   4521  CD1 LEU A 298      15.702  31.655 -27.340  1.00 38.64           C  
ATOM   4522  CD2 LEU A 298      18.087  31.701 -26.747  1.00 39.32           C  
ATOM   4523  H   LEU A 298      17.743  28.232 -30.096  1.00 41.75           H  
ATOM   4524  HA  LEU A 298      15.464  29.849 -29.763  1.00 42.23           H  
ATOM   4525  HB2 LEU A 298      18.327  30.124 -28.817  1.00 40.90           H  
ATOM   4526  HB3 LEU A 298      16.939  29.460 -27.922  1.00 40.90           H  
ATOM   4527  HG  LEU A 298      17.262  32.390 -28.595  1.00 39.73           H  
ATOM   4528 HD11 LEU A 298      15.544  30.838 -26.636  1.00 38.64           H  
ATOM   4529 HD12 LEU A 298      14.983  31.576 -28.156  1.00 38.64           H  
ATOM   4530 HD13 LEU A 298      15.567  32.607 -26.827  1.00 38.64           H  
ATOM   4531 HD21 LEU A 298      17.924  30.894 -26.033  1.00 39.32           H  
ATOM   4532 HD22 LEU A 298      17.952  32.661 -26.248  1.00 39.32           H  
ATOM   4533 HD23 LEU A 298      19.101  31.636 -27.142  1.00 39.32           H  
ATOM   4534  N   HIS A 299      17.803  31.279 -31.554  1.00 46.15           N  
ATOM   4535  CA  HIS A 299      18.053  32.427 -32.408  1.00 47.55           C  
ATOM   4536  C   HIS A 299      16.995  32.492 -33.501  1.00 47.50           C  
ATOM   4537  O   HIS A 299      16.425  33.566 -33.796  1.00 46.15           O  
ATOM   4538  CB  HIS A 299      19.460  32.345 -33.013  1.00 50.67           C  
ATOM   4539  CG  HIS A 299      20.562  32.368 -31.994  1.00 54.00           C  
ATOM   4540  CD2 HIS A 299      21.892  32.249 -32.335  1.00 55.09           C  
ATOM   4541  ND1 HIS A 299      20.528  32.459 -30.642  1.00 55.56           N  
ATOM   4542  NE2 HIS A 299      22.630  32.261 -31.238  1.00 55.69           N  
ATOM   4543  CE1 HIS A 299      21.826  32.386 -30.198  1.00 56.66           C  
ATOM   4544  H   HIS A 299      18.474  30.525 -31.515  1.00 46.15           H  
ATOM   4545  HA  HIS A 299      17.996  33.338 -31.812  1.00 47.55           H  
ATOM   4546  HB2 HIS A 299      19.595  33.193 -33.684  1.00 50.67           H  
ATOM   4547  HB3 HIS A 299      19.536  31.417 -33.580  1.00 50.67           H  
ATOM   4548  HD1 HIS A 299      19.646  32.568 -30.029  1.00 55.56           H  
ATOM   4549  HD2 HIS A 299      22.272  32.160 -33.342  1.00 55.09           H  
ATOM   4550  HE1 HIS A 299      22.138  32.425 -29.165  1.00 56.66           H  
ATOM   4551  N   GLY A 300      16.727  31.329 -34.090  1.00 46.83           N  
ATOM   4552  CA  GLY A 300      15.723  31.260 -35.130  1.00 45.41           C  
ATOM   4553  C   GLY A 300      14.416  31.847 -34.633  1.00 44.77           C  
ATOM   4554  O   GLY A 300      13.961  32.866 -35.155  1.00 44.38           O  
ATOM   4555  H   GLY A 300      17.224  30.495 -33.811  1.00 46.83           H  
ATOM   4556  HA2 GLY A 300      15.567  30.219 -35.411  1.00 45.41           H  
ATOM   4557  HA3 GLY A 300      16.064  31.824 -35.998  1.00 45.41           H  
ATOM   4558  N   ARG A 301      13.830  31.213 -33.618  1.00 42.85           N  
ATOM   4559  CA  ARG A 301      12.576  31.658 -33.058  1.00 43.52           C  
ATOM   4560  C   ARG A 301      12.483  33.155 -32.734  1.00 45.18           C  
ATOM   4561  O   ARG A 301      11.495  33.800 -33.081  1.00 44.88           O  
ATOM   4562  CB  ARG A 301      12.268  30.845 -31.817  1.00 42.59           C  
ATOM   4563  CG  ARG A 301      12.263  29.368 -32.085  1.00 40.12           C  
ATOM   4564  CD  ARG A 301      11.155  28.690 -31.331  1.00 40.75           C  
ATOM   4565  NE  ARG A 301       9.842  29.200 -31.731  1.00 41.19           N  
ATOM   4566  CZ  ARG A 301       8.679  28.632 -31.406  1.00 40.59           C  
ATOM   4567  NH1 ARG A 301       8.633  27.519 -30.665  1.00 37.24           N  
ATOM   4568  NH2 ARG A 301       7.554  29.180 -31.830  1.00 41.60           N1+
ATOM   4569  H   ARG A 301      14.277  30.396 -33.228  1.00 42.85           H  
ATOM   4570  HA  ARG A 301      11.837  31.498 -33.843  1.00 43.52           H  
ATOM   4571  HB2 ARG A 301      11.286  31.136 -31.443  1.00 42.59           H  
ATOM   4572  HB3 ARG A 301      13.023  31.061 -31.061  1.00 42.59           H  
ATOM   4573  HG2 ARG A 301      13.218  28.945 -31.773  1.00 40.12           H  
ATOM   4574  HG3 ARG A 301      12.123  29.200 -33.153  1.00 40.12           H  
ATOM   4575  HD2 ARG A 301      11.293  28.866 -30.264  1.00 40.75           H  
ATOM   4576  HD3 ARG A 301      11.195  27.619 -31.531  1.00 40.75           H  
ATOM   4577  HE  ARG A 301       9.815  30.040 -32.292  1.00 41.19           H  
ATOM   4578 HH11 ARG A 301       7.742  27.103 -30.433  1.00 37.24           H  
ATOM   4579 HH12 ARG A 301       9.489  27.095 -30.337  1.00 37.24           H  
ATOM   4580 HH21 ARG A 301       6.667  28.759 -31.594  1.00 41.60           H  
ATOM   4581 HH22 ARG A 301       7.581  30.020 -32.390  1.00 41.60           H  
ATOM   4582  N   LEU A 302      13.501  33.710 -32.077  1.00 46.30           N  
ATOM   4583  CA  LEU A 302      13.488  35.127 -31.729  1.00 46.52           C  
ATOM   4584  C   LEU A 302      13.383  36.007 -32.970  1.00 47.53           C  
ATOM   4585  O   LEU A 302      12.580  36.937 -33.012  1.00 47.45           O  
ATOM   4586  CB  LEU A 302      14.752  35.513 -30.953  1.00 45.54           C  
ATOM   4587  CG  LEU A 302      14.987  34.919 -29.566  1.00 45.35           C  
ATOM   4588  CD1 LEU A 302      16.312  35.419 -29.014  1.00 45.42           C  
ATOM   4589  CD2 LEU A 302      13.857  35.314 -28.643  1.00 44.75           C  
ATOM   4590  H   LEU A 302      14.294  33.141 -31.816  1.00 46.30           H  
ATOM   4591  HA  LEU A 302      12.611  35.290 -31.103  1.00 46.52           H  
ATOM   4592  HB2 LEU A 302      14.735  36.597 -30.836  1.00 45.54           H  
ATOM   4593  HB3 LEU A 302      15.604  35.227 -31.570  1.00 45.54           H  
ATOM   4594  HG  LEU A 302      15.020  33.832 -29.639  1.00 45.35           H  
ATOM   4595 HD11 LEU A 302      16.287  36.506 -28.938  1.00 45.42           H  
ATOM   4596 HD12 LEU A 302      17.120  35.120 -29.682  1.00 45.42           H  
ATOM   4597 HD13 LEU A 302      16.479  34.990 -28.026  1.00 45.42           H  
ATOM   4598 HD21 LEU A 302      13.816  36.400 -28.564  1.00 44.75           H  
ATOM   4599 HD22 LEU A 302      14.027  34.884 -27.656  1.00 44.75           H  
ATOM   4600 HD23 LEU A 302      12.914  34.943 -29.044  1.00 44.75           H  
ATOM   4601  N   GLN A 303      14.208  35.736 -33.979  1.00 49.15           N  
ATOM   4602  CA  GLN A 303      14.163  36.551 -35.194  1.00 50.17           C  
ATOM   4603  C   GLN A 303      12.785  36.418 -35.837  1.00 50.56           C  
ATOM   4604  O   GLN A 303      12.282  37.354 -36.442  1.00 51.07           O  
ATOM   4605  CB  GLN A 303      15.279  36.145 -36.159  1.00 48.67           C  
ATOM   4606  CG  GLN A 303      16.636  36.525 -35.633  1.00 48.57           C  
ATOM   4607  CD  GLN A 303      17.776  36.154 -36.556  1.00 49.41           C  
ATOM   4608  NE2 GLN A 303      17.773  35.084 -37.173  1.00 49.79           N  
ATOM   4609  OE1 GLN A 303      18.779  37.024 -36.634  1.00 48.74           O  
ATOM   4610  H   GLN A 303      14.863  34.971 -33.906  1.00 49.15           H  
ATOM   4611  HA  GLN A 303      14.327  37.598 -34.939  1.00 50.17           H  
ATOM   4612  HB2 GLN A 303      15.118  36.644 -37.115  1.00 48.67           H  
ATOM   4613  HB3 GLN A 303      15.246  35.065 -36.303  1.00 48.67           H  
ATOM   4614  HG2 GLN A 303      16.788  36.020 -34.679  1.00 48.57           H  
ATOM   4615  HG3 GLN A 303      16.655  37.604 -35.480  1.00 48.57           H  
ATOM   4616 HE21 GLN A 303      18.554  34.841 -37.766  1.00 49.79           H  
ATOM   4617 HE22 GLN A 303      16.990  34.452 -37.085  1.00 49.79           H  
ATOM   4618  N   ALA A 304      12.178  35.253 -35.684  1.00 50.66           N  
ATOM   4619  CA  ALA A 304      10.847  35.038 -36.201  1.00 52.36           C  
ATOM   4620  C   ALA A 304       9.860  35.919 -35.425  1.00 54.32           C  
ATOM   4621  O   ALA A 304       8.837  36.340 -35.975  1.00 56.41           O  
ATOM   4622  CB  ALA A 304      10.450  33.571 -36.052  1.00 50.95           C  
ATOM   4623  H   ALA A 304      12.652  34.504 -35.199  1.00 50.66           H  
ATOM   4624  HA  ALA A 304      10.827  35.299 -37.259  1.00 52.36           H  
ATOM   4625  HB1 ALA A 304      10.466  33.296 -34.997  1.00 50.95           H  
ATOM   4626  HB2 ALA A 304      11.154  32.946 -36.601  1.00 50.95           H  
ATOM   4627  HB3 ALA A 304       9.446  33.424 -36.451  1.00 50.95           H  
ATOM   4628  N   LEU A 305      10.142  36.196 -34.151  1.00 54.28           N  
ATOM   4629  CA  LEU A 305       9.231  37.021 -33.360  1.00 53.11           C  
ATOM   4630  C   LEU A 305       9.361  38.477 -33.709  1.00 52.78           C  
ATOM   4631  O   LEU A 305       8.545  39.288 -33.280  1.00 54.30           O  
ATOM   4632  CB  LEU A 305       9.494  36.884 -31.867  1.00 53.11           C  
ATOM   4633  CG  LEU A 305       9.144  35.591 -31.163  1.00 52.79           C  
ATOM   4634  CD1 LEU A 305       9.445  35.786 -29.693  1.00 52.81           C  
ATOM   4635  CD2 LEU A 305       7.701  35.238 -31.367  1.00 51.54           C  
ATOM   4636  H   LEU A 305      10.987  35.835 -33.732  1.00 54.28           H  
ATOM   4637  HA  LEU A 305       8.228  36.664 -33.596  1.00 53.11           H  
ATOM   4638  HB2 LEU A 305       8.932  37.676 -31.372  1.00 53.11           H  
ATOM   4639  HB3 LEU A 305      10.561  37.048 -31.717  1.00 53.11           H  
ATOM   4640  HG  LEU A 305       9.730  34.767 -31.571  1.00 52.79           H  
ATOM   4641 HD11 LEU A 305       8.849  36.613 -29.307  1.00 52.81           H  
ATOM   4642 HD12 LEU A 305      10.504  36.011 -29.566  1.00 52.81           H  
ATOM   4643 HD13 LEU A 305       9.199  34.875 -29.148  1.00 52.81           H  
ATOM   4644 HD21 LEU A 305       7.072  36.036 -30.973  1.00 51.54           H  
ATOM   4645 HD22 LEU A 305       7.477  34.308 -30.845  1.00 51.54           H  
ATOM   4646 HD23 LEU A 305       7.505  35.113 -32.432  1.00 51.54           H  
ATOM   4647  N   GLY A 306      10.403  38.820 -34.458  1.00 52.48           N  
ATOM   4648  CA  GLY A 306      10.600  40.202 -34.854  1.00 50.87           C  
ATOM   4649  C   GLY A 306      11.746  40.897 -34.152  1.00 51.09           C  
ATOM   4650  O   GLY A 306      12.203  41.949 -34.597  1.00 51.44           O  
ATOM   4651  H   GLY A 306      11.062  38.114 -34.754  1.00 52.48           H  
ATOM   4652  HA2 GLY A 306       9.684  40.752 -34.638  1.00 50.87           H  
ATOM   4653  HA3 GLY A 306      10.793  40.225 -35.926  1.00 50.87           H  
ATOM   4654  N   LEU A 307      12.218  40.316 -33.056  1.00 51.53           N  
ATOM   4655  CA  LEU A 307      13.324  40.900 -32.294  1.00 51.52           C  
ATOM   4656  C   LEU A 307      14.619  40.685 -33.051  1.00 51.62           C  
ATOM   4657  O   LEU A 307      14.737  39.742 -33.836  1.00 51.38           O  
ATOM   4658  CB  LEU A 307      13.414  40.220 -30.933  1.00 51.44           C  
ATOM   4659  CG  LEU A 307      12.034  40.029 -30.293  1.00 51.70           C  
ATOM   4660  CD1 LEU A 307      12.103  39.212 -29.020  1.00 51.09           C  
ATOM   4661  CD2 LEU A 307      11.476  41.395 -30.004  1.00 51.79           C  
ATOM   4662  H   LEU A 307      11.805  39.450 -32.740  1.00 51.53           H  
ATOM   4663  HA  LEU A 307      13.153  41.968 -32.157  1.00 51.52           H  
ATOM   4664  HB2 LEU A 307      14.026  40.834 -30.273  1.00 51.44           H  
ATOM   4665  HB3 LEU A 307      13.882  39.244 -31.058  1.00 51.44           H  
ATOM   4666  HG  LEU A 307      11.392  39.478 -30.980  1.00 51.70           H  
ATOM   4667 HD11 LEU A 307      12.737  39.722 -28.295  1.00 51.09           H  
ATOM   4668 HD12 LEU A 307      12.521  38.230 -29.241  1.00 51.09           H  
ATOM   4669 HD13 LEU A 307      11.101  39.096 -28.608  1.00 51.09           H  
ATOM   4670 HD21 LEU A 307      12.138  41.920 -29.316  1.00 51.79           H  
ATOM   4671 HD22 LEU A 307      10.488  41.296 -29.554  1.00 51.79           H  
ATOM   4672 HD23 LEU A 307      11.397  41.959 -30.933  1.00 51.79           H  
ATOM   4673  N   GLN A 308      15.596  41.545 -32.825  1.00 52.44           N  
ATOM   4674  CA  GLN A 308      16.860  41.366 -33.508  1.00 54.18           C  
ATOM   4675  C   GLN A 308      17.981  41.087 -32.519  1.00 53.98           C  
ATOM   4676  O   GLN A 308      17.980  41.608 -31.405  1.00 54.86           O  
ATOM   4677  CB  GLN A 308      17.191  42.593 -34.331  1.00 57.36           C  
ATOM   4678  CG  GLN A 308      17.593  43.782 -33.521  1.00 62.11           C  
ATOM   4679  CD  GLN A 308      18.008  44.938 -34.408  1.00 65.31           C  
ATOM   4680  NE2 GLN A 308      17.178  45.494 -35.145  1.00 65.54           N  
ATOM   4681  OE1 GLN A 308      19.303  45.304 -34.355  1.00 65.87           O  
ATOM   4682  H   GLN A 308      15.463  42.315 -32.186  1.00 52.44           H  
ATOM   4683  HA  GLN A 308      16.765  40.506 -34.171  1.00 54.18           H  
ATOM   4684  HB2 GLN A 308      16.311  42.860 -34.917  1.00 57.36           H  
ATOM   4685  HB3 GLN A 308      18.012  42.343 -35.003  1.00 57.36           H  
ATOM   4686  HG2 GLN A 308      18.431  43.508 -32.880  1.00 62.11           H  
ATOM   4687  HG3 GLN A 308      16.750  44.093 -32.904  1.00 62.11           H  
ATOM   4688 HE21 GLN A 308      17.463  46.258 -35.741  1.00 65.54           H  
ATOM   4689 HE22 GLN A 308      16.217  45.182 -35.149  1.00 65.54           H  
ATOM   4690  N   LEU A 309      18.949  40.277 -32.934  1.00 52.69           N  
ATOM   4691  CA  LEU A 309      20.042  39.909 -32.062  1.00 50.67           C  
ATOM   4692  C   LEU A 309      21.100  40.977 -31.899  1.00 51.62           C  
ATOM   4693  O   LEU A 309      21.682  41.446 -32.867  1.00 53.70           O  
ATOM   4694  CB  LEU A 309      20.670  38.619 -32.555  1.00 48.33           C  
ATOM   4695  CG  LEU A 309      19.673  37.461 -32.610  1.00 47.68           C  
ATOM   4696  CD1 LEU A 309      20.372  36.222 -33.131  1.00 46.33           C  
ATOM   4697  CD2 LEU A 309      19.070  37.207 -31.231  1.00 46.31           C  
ATOM   4698  H   LEU A 309      18.921  39.912 -33.875  1.00 52.69           H  
ATOM   4699  HA  LEU A 309      19.610  39.775 -31.070  1.00 50.67           H  
ATOM   4700  HB2 LEU A 309      21.483  38.347 -31.882  1.00 48.33           H  
ATOM   4701  HB3 LEU A 309      21.067  38.785 -33.556  1.00 48.33           H  
ATOM   4702  HG  LEU A 309      18.858  37.719 -33.286  1.00 47.68           H  
ATOM   4703 HD11 LEU A 309      21.190  35.957 -32.461  1.00 46.33           H  
ATOM   4704 HD12 LEU A 309      20.768  36.420 -34.127  1.00 46.33           H  
ATOM   4705 HD13 LEU A 309      19.661  35.397 -33.181  1.00 46.33           H  
ATOM   4706 HD21 LEU A 309      19.863  36.946 -30.530  1.00 46.31           H  
ATOM   4707 HD22 LEU A 309      18.355  36.386 -31.293  1.00 46.31           H  
ATOM   4708 HD23 LEU A 309      18.561  38.107 -30.886  1.00 46.31           H  
ATOM   4709  N   PHE A 310      21.367  41.344 -30.652  1.00 51.22           N  
ATOM   4710  CA  PHE A 310      22.348  42.368 -30.351  1.00 50.80           C  
ATOM   4711  C   PHE A 310      23.676  42.141 -31.068  1.00 52.99           C  
ATOM   4712  O   PHE A 310      24.257  43.070 -31.641  1.00 54.03           O  
ATOM   4713  CB  PHE A 310      22.593  42.410 -28.854  1.00 47.01           C  
ATOM   4714  CG  PHE A 310      23.482  43.521 -28.428  1.00 43.20           C  
ATOM   4715  CD1 PHE A 310      23.047  44.839 -28.509  1.00 42.21           C  
ATOM   4716  CD2 PHE A 310      24.753  43.255 -27.939  1.00 41.26           C  
ATOM   4717  CE1 PHE A 310      23.866  45.878 -28.106  1.00 41.08           C  
ATOM   4718  CE2 PHE A 310      25.580  44.275 -27.532  1.00 39.41           C  
ATOM   4719  CZ  PHE A 310      25.137  45.596 -27.613  1.00 40.53           C  
ATOM   4720  H   PHE A 310      20.873  40.898 -29.892  1.00 51.22           H  
ATOM   4721  HA  PHE A 310      21.942  43.315 -30.705  1.00 50.80           H  
ATOM   4722  HB2 PHE A 310      23.051  41.468 -28.553  1.00 47.01           H  
ATOM   4723  HB3 PHE A 310      21.633  42.525 -28.351  1.00 47.01           H  
ATOM   4724  HD1 PHE A 310      22.060  45.054 -28.890  1.00 42.21           H  
ATOM   4725  HD2 PHE A 310      25.097  42.233 -27.877  1.00 41.26           H  
ATOM   4726  HE1 PHE A 310      23.522  46.900 -28.173  1.00 41.08           H  
ATOM   4727  HE2 PHE A 310      26.567  44.055 -27.152  1.00 39.41           H  
ATOM   4728  HZ  PHE A 310      25.782  46.401 -27.293  1.00 40.53           H  
ATOM   4729  N   VAL A 311      24.155  40.902 -31.001  1.00 54.88           N  
ATOM   4730  CA  VAL A 311      25.410  40.491 -31.619  1.00 56.47           C  
ATOM   4731  C   VAL A 311      25.213  40.071 -33.083  1.00 57.44           C  
ATOM   4732  O   VAL A 311      24.781  38.948 -33.374  1.00 56.81           O  
ATOM   4733  CB  VAL A 311      26.021  39.306 -30.844  1.00 56.96           C  
ATOM   4734  CG1 VAL A 311      27.292  38.831 -31.532  1.00 57.03           C  
ATOM   4735  CG2 VAL A 311      26.310  39.725 -29.401  1.00 57.24           C  
ATOM   4736  H   VAL A 311      23.621  40.209 -30.495  1.00 54.88           H  
ATOM   4737  HA  VAL A 311      26.080  41.350 -31.589  1.00 56.47           H  
ATOM   4738  HB  VAL A 311      25.310  38.480 -30.831  1.00 56.96           H  
ATOM   4739 HG11 VAL A 311      28.018  39.644 -31.556  1.00 57.03           H  
ATOM   4740 HG12 VAL A 311      27.060  38.521 -32.551  1.00 57.03           H  
ATOM   4741 HG13 VAL A 311      27.709  37.987 -30.982  1.00 57.03           H  
ATOM   4742 HG21 VAL A 311      27.020  40.552 -29.398  1.00 57.24           H  
ATOM   4743 HG22 VAL A 311      26.732  38.881 -28.855  1.00 57.24           H  
ATOM   4744 HG23 VAL A 311      25.383  40.041 -28.922  1.00 57.24           H  
ATOM   4745  N   LYS A 312      25.530  40.977 -34.002  1.00 58.55           N  
ATOM   4746  CA  LYS A 312      25.392  40.682 -35.425  1.00 60.33           C  
ATOM   4747  C   LYS A 312      26.637  39.931 -35.891  1.00 60.04           C  
ATOM   4748  O   LYS A 312      27.692  40.531 -36.072  1.00 62.44           O  
ATOM   4749  CB  LYS A 312      25.206  41.985 -36.206  1.00 60.53           C  
ATOM   4750  CG  LYS A 312      23.921  42.720 -35.812  1.00 63.61           C  
ATOM   4751  CD  LYS A 312      23.961  44.201 -36.201  1.00 64.21           C  
ATOM   4752  CE  LYS A 312      24.953  44.959 -35.334  1.00 65.14           C  
ATOM   4753  NZ  LYS A 312      25.405  46.221 -35.983  1.00 64.91           N1+
ATOM   4754  H   LYS A 312      25.871  41.882 -33.712  1.00 58.55           H  
ATOM   4755  HA  LYS A 312      24.516  40.058 -35.602  1.00 60.33           H  
ATOM   4756  HB2 LYS A 312      25.165  41.753 -37.270  1.00 60.53           H  
ATOM   4757  HB3 LYS A 312      26.057  42.637 -36.009  1.00 60.53           H  
ATOM   4758  HG2 LYS A 312      23.789  42.644 -34.733  1.00 63.61           H  
ATOM   4759  HG3 LYS A 312      23.078  42.247 -36.315  1.00 63.61           H  
ATOM   4760  HD2 LYS A 312      22.969  44.632 -36.069  1.00 64.21           H  
ATOM   4761  HD3 LYS A 312      24.259  44.288 -37.246  1.00 64.21           H  
ATOM   4762  HE2 LYS A 312      25.821  44.325 -35.154  1.00 65.14           H  
ATOM   4763  HE3 LYS A 312      24.477  45.202 -34.384  1.00 65.14           H  
ATOM   4764  HZ1 LYS A 312      26.061  46.694 -35.378  1.00 64.91           H  
ATOM   4765  HZ2 LYS A 312      24.608  46.819 -36.149  1.00 64.91           H  
ATOM   4766  HZ3 LYS A 312      25.853  46.006 -36.862  1.00 64.91           H  
ATOM   4767  N   ASP A 313      26.499  38.615 -36.046  1.00 58.71           N  
ATOM   4768  CA  ASP A 313      27.560  37.683 -36.473  1.00 57.28           C  
ATOM   4769  C   ASP A 313      27.525  36.489 -35.536  1.00 56.67           C  
ATOM   4770  O   ASP A 313      28.033  36.545 -34.420  1.00 57.69           O  
ATOM   4771  CB  ASP A 313      28.974  38.301 -36.437  1.00 56.88           C  
ATOM   4772  CG  ASP A 313      30.061  37.314 -36.920  1.00 57.26           C  
ATOM   4773  OD1 ASP A 313      29.712  36.158 -37.258  1.00 57.05           O  
ATOM   4774  OD2 ASP A 313      31.259  37.680 -36.958  1.00 55.85           O1-
ATOM   4775  H   ASP A 313      25.589  38.221 -35.855  1.00 58.71           H  
ATOM   4776  HA  ASP A 313      27.366  37.409 -37.510  1.00 57.28           H  
ATOM   4777  HB2 ASP A 313      29.200  38.597 -35.413  1.00 56.88           H  
ATOM   4778  HB3 ASP A 313      28.988  39.180 -37.081  1.00 56.88           H  
ATOM   4779  N   PRO A 314      26.924  35.388 -35.986  1.00 55.80           N  
ATOM   4780  CA  PRO A 314      26.778  34.136 -35.242  1.00 54.76           C  
ATOM   4781  C   PRO A 314      28.041  33.567 -34.600  1.00 54.06           C  
ATOM   4782  O   PRO A 314      27.982  32.964 -33.513  1.00 53.89           O  
ATOM   4783  CB  PRO A 314      26.186  33.197 -36.288  1.00 54.79           C  
ATOM   4784  CG  PRO A 314      25.314  34.140 -37.100  1.00 55.58           C  
ATOM   4785  CD  PRO A 314      26.250  35.302 -37.296  1.00 55.69           C  
ATOM   4786  HA  PRO A 314      26.161  34.288 -34.356  1.00 54.76           H  
ATOM   4787  HB2 PRO A 314      25.592  32.410 -35.823  1.00 54.79           H  
ATOM   4788  HB3 PRO A 314      26.965  32.749 -36.904  1.00 54.79           H  
ATOM   4789  HG2 PRO A 314      24.421  34.434 -36.548  1.00 55.58           H  
ATOM   4790  HG3 PRO A 314      25.023  33.696 -38.052  1.00 55.58           H  
ATOM   4791  HD2 PRO A 314      26.964  35.103 -38.095  1.00 55.69           H  
ATOM   4792  HD3 PRO A 314      25.702  36.217 -37.519  1.00 55.69           H  
ATOM   4793  N   ALA A 315      29.176  33.742 -35.267  1.00 52.66           N  
ATOM   4794  CA  ALA A 315      30.434  33.222 -34.749  1.00 51.77           C  
ATOM   4795  C   ALA A 315      30.810  33.890 -33.421  1.00 50.80           C  
ATOM   4796  O   ALA A 315      31.526  33.332 -32.592  1.00 51.21           O  
ATOM   4797  CB  ALA A 315      31.541  33.433 -35.773  1.00 52.09           C  
ATOM   4798  H   ALA A 315      29.167  34.242 -36.145  1.00 52.66           H  
ATOM   4799  HA  ALA A 315      30.310  32.155 -34.563  1.00 51.77           H  
ATOM   4800  HB1 ALA A 315      31.665  34.500 -35.959  1.00 52.09           H  
ATOM   4801  HB2 ALA A 315      31.276  32.931 -36.703  1.00 52.09           H  
ATOM   4802  HB3 ALA A 315      32.474  33.020 -35.390  1.00 52.09           H  
ATOM   4803  N   LEU A 316      30.320  35.096 -33.218  1.00 49.39           N  
ATOM   4804  CA  LEU A 316      30.625  35.806 -31.995  1.00 48.69           C  
ATOM   4805  C   LEU A 316      29.553  35.717 -30.888  1.00 46.52           C  
ATOM   4806  O   LEU A 316      29.681  36.377 -29.853  1.00 45.96           O  
ATOM   4807  CB  LEU A 316      30.916  37.267 -32.356  1.00 50.01           C  
ATOM   4808  CG  LEU A 316      32.303  37.443 -32.973  1.00 48.91           C  
ATOM   4809  CD1 LEU A 316      32.530  38.866 -33.416  1.00 49.50           C  
ATOM   4810  CD2 LEU A 316      33.315  37.062 -31.934  1.00 48.27           C  
ATOM   4811  H   LEU A 316      29.731  35.525 -33.917  1.00 49.39           H  
ATOM   4812  HA  LEU A 316      31.493  35.315 -31.554  1.00 48.69           H  
ATOM   4813  HB2 LEU A 316      30.855  37.871 -31.451  1.00 50.01           H  
ATOM   4814  HB3 LEU A 316      30.168  37.608 -33.071  1.00 50.01           H  
ATOM   4815  HG  LEU A 316      32.393  36.811 -33.856  1.00 48.91           H  
ATOM   4816 HD11 LEU A 316      32.447  39.532 -32.557  1.00 49.50           H  
ATOM   4817 HD12 LEU A 316      31.782  39.139 -34.160  1.00 49.50           H  
ATOM   4818 HD13 LEU A 316      33.525  38.957 -33.851  1.00 49.50           H  
ATOM   4819 HD21 LEU A 316      33.203  37.708 -31.063  1.00 48.27           H  
ATOM   4820 HD22 LEU A 316      34.318  37.176 -32.345  1.00 48.27           H  
ATOM   4821 HD23 LEU A 316      33.159  36.024 -31.639  1.00 48.27           H  
ATOM   4822  N   ARG A 317      28.538  34.873 -31.089  1.00 43.93           N  
ATOM   4823  CA  ARG A 317      27.445  34.738 -30.132  1.00 42.15           C  
ATOM   4824  C   ARG A 317      27.624  33.669 -29.063  1.00 40.62           C  
ATOM   4825  O   ARG A 317      27.664  32.467 -29.354  1.00 39.06           O  
ATOM   4826  CB  ARG A 317      26.113  34.486 -30.863  1.00 42.49           C
[truncated: 580,097 more chars]
